# Supplementary material for: Site-specific selection reveals selective constraints and functionality of tumor somatic mtDNA mutations
Source: J Exp Clin Cancer Res. 2017 Nov 28;36:168. doi: 10.1186/s13046-017-0638-6 (PMC5704541; doi:10.1186/s13046-017-0638-6)
Supplement: Supplementary file 3 — Phylotree data annotation. (XLSX 224 kb) [file 13046_2017_638_MOESM3_ESM.xlsx]

## Sheet: Supplementary table 5 Phylotree
MT	10	10	T	C	1	D_loop_1
MT	16	16	A	T	2	D_loop_1
MT	26	26	C	T	1	D_loop_1
MT	41	41	C	T	3	D_loop_1
MT	47	47	G	A	1	D_loop_1
MT	53	53	G	A	1	D_loop_1
MT	54	54	G	C	1	D_loop_1
MT	55	55	T	A	1	D_loop_1
MT	55	55	T	C	2	D_loop_1
MT	56	56	A	G	1	D_loop_1
MT	56	56	A	T	1	D_loop_1
MT	57	57	T	C	3	D_loop_1
MT	57	57	T	G	1	D_loop_1
MT	58	58	T	C	2	D_loop_1
MT	59	59	T	C	1	D_loop_1
MT	61	61	C	T	1	D_loop_1
MT	62	62	G	A	2	D_loop_1
MT	63	63	T	C	4	D_loop_1
MT	64	64	C	T	16	D_loop_1	rs3883917
MT	66	66	G	A	2	D_loop_1
MT	66	66	G	C	1	D_loop_1
MT	66	66	G	T	1	D_loop_1
MT	68	68	G	A	1	D_loop_1
MT	70	70	G	A	1	D_loop_1
MT	72	72	T	C	4	D_loop_1	rs370271105
MT	72	72	T	G	3	D_loop_1
MT	73	73	A	G	10	D_loop_1	rs3087742
MT	75	75	G	T	1	D_loop_1
MT	85	85	G	A	1	D_loop_1
MT	89	89	T	C	3	D_loop_1
MT	90	90	G	A	1	D_loop_1
MT	91	91	C	T	1	D_loop_1
MT	92	92	G	A	2	D_loop_1
MT	93	93	A	G	25	D_loop_1	rs369034419
MT	94	94	G	A	8	D_loop_1
MT	95	95	A	C	4	D_loop_1
MT	96	96	C	T	1	D_loop_1
MT	97	97	G	A	2	D_loop_1	rs147830800
MT	97	97	G	C	1	D_loop_1
MT	97	97	G	T	1	D_loop_1
MT	103	103	G	A	1	D_loop_1	rs369070397
MT	103	103	G	A	2	D_loop_1	rs369070397
MT	108	108	A	G	1	D_loop_1
MT	113	113	C	T	2	D_loop_1
MT	114	114	C	A	1	D_loop_1
MT	114	114	C	G	1	D_loop_1
MT	114	114	C	T	5	D_loop_1
MT	125	125	T	C	4	D_loop_1	rs144402189
MT	127	127	T	C	5	D_loop_1	rs139684161
MT	128	128	C	T	2	D_loop_1
MT	131	131	T	C	6	D_loop_1
MT	139	139	T	C	1	D_loop_1
MT	143	143	G	A	27	D_loop_1	rs375589100
MT	146	146	T	C	109	D_loop_1	rs370482130
MT	150	150	C	G	1	D_loop_1
MT	150	150	C	T	68	D_loop_1	rs62581312
MT	151	151	C	T	34	D_loop_1
MT	152	152	T	C	151	D_loop_1	rs117135796
MT	152	152	T	C	3	D_loop_1	rs117135796
MT	153	153	A	G	18	D_loop_1	rs370716192
MT	154	154	T	C	1	D_loop_1
MT	159	159	T	C	3	D_loop_1
MT	173	173	T	C	1	D_loop_1
MT	178	178	A	G	2	D_loop_1
MT	182	182	C	T	1	D_loop_1	rs41473347
MT	182	182	C	T	9	D_loop_1	rs41473347
MT	183	183	A	G	11	D_loop_1	rs113913230
MT	184	184	G	A	1	D_loop_1
MT	185	185	G	A	23	D_loop_1
MT	185	185	G	C	1	D_loop_1
MT	185	185	G	T	1	D_loop_1
MT	186	186	C	A	2	D_loop_1	rs368807878
MT	186	186	C	T	2	D_loop_1
MT	188	188	A	G	6	D_loop_1
MT	189	189	A	C	2	D_loop_1	rs371543232
MT	189	189	A	G	37	D_loop_1	rs371543232
MT	192	192	T	C	1	D_loop_1
MT	193	193	A	G	1	D_loop_1
MT	194	194	C	T	13	D_loop_1
MT	195	195	T	A	2	D_loop_1
MT	195	195	T	C	2	D_loop_1	rs2857291
MT	195	195	T	C	91	D_loop_1	rs2857291
MT	196	196	T	C	2	D_loop_1
MT	197	197	A	G	2	D_loop_1
MT	198	198	C	T	24	D_loop_1
MT	199	199	T	C	37	D_loop_1	rs72619362
MT	200	200	A	G	22	D_loop_1	rs372099630
MT	202	202	A	G	1	D_loop_1
MT	203	203	G	A	4	D_loop_1
MT	203	203	G	C	1	D_loop_1
MT	204	204	T	C	41	D_loop_1	rs3135032
MT	205	205	G	A	1	D_loop_1
MT	207	207	G	A	45	D_loop_1	rs369669319
MT	208	208	T	C	1	D_loop_1
MT	209	209	T	C	1	D_loop_1
MT	210	210	A	G	5	D_loop_1	rs368534078
MT	211	211	A	G	3	D_loop_1
MT	212	212	T	C	2	D_loop_1	rs372889209
MT	214	214	A	G	8	D_loop_1
MT	215	215	A	G	7	D_loop_1	rs372439069
MT	217	217	T	C	7	D_loop_1	rs41531144
MT	222	222	C	T	2	D_loop_1
MT	226	226	T	C	1	D_loop_1
MT	227	227	A	G	3	D_loop_1
MT	228	228	G	A	12	D_loop_1	rs41323649
MT	228	228	G	T	2	D_loop_1
MT	234	234	A	G	13	D_loop_1	rs368463610
MT	235	235	A	G	10	D_loop_1	rs3937037
MT	236	236	T	C	5	D_loop_1	rs375896687
MT	237	237	A	G	1	D_loop_1
MT	239	239	T	C	4	D_loop_1	rs145412228
MT	240	240	A	G	1	D_loop_1
MT	241	241	A	G	2	D_loop_1
MT	242	242	C	T	2	D_loop_1
MT	243	243	A	G	1	D_loop_1
MT	244	244	A	G	1	D_loop_1	rs376013487
MT	245	245	T	C	1	D_loop_1
MT	246	246	T	C	3	D_loop_1	rs372529808
MT	247	247	G	A	4	D_loop_1	rs41334645
MT	248	248	A	G	1	D_loop_1
MT	249	249	A	G	5	D_loop_1
MT	250	250	T	C	1	D_loop_1	rs41400048
MT	251	251	G	A	1	D_loop_1
MT	252	252	T	C	1	D_loop_1
MT	255	255	G	A	1	D_loop_1
MT	256	256	C	T	1	D_loop_1
MT	257	257	A	G	4	D_loop_1
MT	258	258	C	T	1	D_loop_1
MT	259	259	A	G	1	D_loop_1
MT	260	260	G	A	2	D_loop_1
MT	261	261	C	T	1	D_loop_1
MT	262	262	C	T	2	D_loop_1
MT	263	263	A	G	1	D_loop_1	rs2853515
MT	264	264	C	T	2	D_loop_1
MT	265	265	T	C	3	D_loop_1
MT	266	266	T	C	1	D_loop_1
MT	267	267	T	C	1	D_loop_1
MT	270	270	A	G	1	D_loop_1
MT	271	271	C	G	1	D_loop_1
MT	271	271	C	T	2	D_loop_1
MT	272	272	A	G	1	D_loop_1
MT	275	275	G	A	1	D_loop_1
MT	279	279	T	C	4	D_loop_1
MT	280	280	C	G	1	D_loop_1
MT	280	280	C	T	2	D_loop_1
MT	281	281	A	G	2	D_loop_1
MT	282	282	T	C	2	D_loop_1
MT	285	285	C	T	1	D_loop_1	rs201801609
MT	288	288	A	G	1	D_loop_1
MT	291	291	A	T	1	D_loop_1
MT	292	292	T	C	1	D_loop_1
MT	293	293	T	C	1	D_loop_1
MT	294	294	T	A	1	D_loop_1
MT	294	294	T	C	2	D_loop_1
MT	295	295	C	A	2	D_loop_1
MT	295	295	C	T	1	D_loop_1	rs41528348
MT	296	296	C	T	1	D_loop_1
MT	297	297	A	G	2	D_loop_1	rs3927813
MT	298	298	C	A	1	D_loop_1
MT	298	298	C	T	1	D_loop_1
MT	310	310	T	C	9	D_loop_1
MT	316	316	G	A	5	D_loop_1
MT	317	317	C	A	1	D_loop_1
MT	318	318	T	C	9	D_loop_1
MT	319	319	T	C	2	D_loop_1
MT	321	321	T	C	1	D_loop_1
MT	324	324	C	T	1	D_loop_1
MT	325	325	C	T	3	D_loop_1
MT	326	326	A	G	1	D_loop_1
MT	327	327	C	T	2	D_loop_1
MT	329	329	G	A	1	D_loop_1
MT	333	333	T	C	1	D_loop_1
MT	334	334	T	C	4	D_loop_1
MT	335	335	A	G	2	D_loop_1
MT	337	337	A	G	2	D_loop_1
MT	338	338	C	T	3	D_loop_1
MT	340	340	C	T	2	D_loop_1	rs117394573
MT	357	357	A	G	1	D_loop_1	rs28678375
MT	368	368	A	G	1	D_loop_1
MT	373	373	A	G	6	D_loop_1
MT	374	374	A	G	3	D_loop_1
MT	375	375	C	G	1	D_loop_1
MT	375	375	C	T	1	D_loop_1
MT	380	380	G	A	1	D_loop_1
MT	382	382	C	T	1	D_loop_1
MT	384	384	A	G	2	D_loop_1
MT	385	385	A	G	7	D_loop_1
MT	390	390	A	T	1	D_loop_1
MT	391	391	T	C	1	D_loop_1
MT	394	394	C	T	1	D_loop_1
MT	398	398	T	C	1	D_loop_1
MT	408	408	T	A	4	D_loop_1	rs28412942
MT	417	417	G	A	3	D_loop_1	rs28607510
MT	418	418	C	T	1	D_loop_1	rs201236789
MT	430	430	T	C	2	D_loop_1
MT	431	431	C	A	3	D_loop_1
MT	431	431	C	T	1	D_loop_1
MT	437	437	C	T	1	D_loop_1
MT	444	444	A	G	2	D_loop_1
MT	447	447	C	G	2	D_loop_1
MT	449	449	T	C	1	D_loop_1
MT	453	453	T	A	2	D_loop_1
MT	453	453	T	C	1	D_loop_1
MT	456	456	C	T	7	D_loop_1	rs41356551
MT	458	458	C	T	2	D_loop_1	rs370311625
MT	460	460	T	C	3	D_loop_1
MT	461	461	C	T	1	D_loop_1
MT	462	462	C	T	2	D_loop_1	rs41402146
MT	463	463	C	T	3	D_loop_1
MT	464	464	A	G	1	D_loop_1
MT	466	466	T	C	5	D_loop_1
MT	467	467	C	T	1	D_loop_1	rs372926566
MT	469	469	C	G	1	D_loop_1
MT	469	469	C	T	1	D_loop_1
MT	470	470	A	G	1	D_loop_1
MT	471	471	T	C	7	D_loop_1
MT	472	472	A	G	1	D_loop_1
MT	473	473	C	T	1	D_loop_1
MT	477	477	T	C	1	D_loop_1	rs41442247
MT	479	479	A	G	2	D_loop_1
MT	480	480	T	C	2	D_loop_1
MT	481	481	C	T	1	D_loop_1
MT	482	482	T	C	7	D_loop_1
MT	485	485	T	C	5	D_loop_1
MT	487	487	A	G	1	D_loop_1
MT	488	488	A	G	1	D_loop_1
MT	489	489	T	C	3	D_loop_1	rs28625645
MT	493	493	A	G	2	D_loop_1
MT	494	494	C	T	2	D_loop_1
MT	497	497	C	T	1	D_loop_1	rs28660704
MT	499	499	G	A	8	D_loop_1	rs3901846
MT	502	502	C	T	1	D_loop_1
MT	504	504	T	C	1	D_loop_1
MT	507	507	T	C	2	D_loop_1
MT	508	508	A	G	4	D_loop_1	rs113683159
MT	509	509	C	T	1	D_loop_1
MT	511	511	C	T	1	D_loop_1
MT	512	512	A	C	1	D_loop_1
MT	512	512	A	G	1	D_loop_1
MT	513	513	G	A	19	D_loop_1
MT	513	513	G	C	1	D_loop_1
MT	516	516	C	T	1	D_loop_1
MT	517	517	A	G	1	D_loop_1
MT	517	517	A	T	1	D_loop_1
MT	526	526	G	A	1	D_loop_1
MT	527	527	C	T	2	D_loop_1
MT	533	533	A	G	6	D_loop_1
MT	534	534	C	T	4	D_loop_1
MT	535	535	C	T	1	D_loop_1
MT	537	537	C	T	1	D_loop_1
MT	546	546	A	G	2	D_loop_1
MT	547	547	A	G	1	D_loop_1
MT	548	548	C	T	1	D_loop_1
MT	549	549	C	T	2	D_loop_1
MT	551	551	A	G	2	D_loop_1
MT	552	552	C	A	1	D_loop_1
MT	553	553	C	T	2	D_loop_1
MT	560	560	C	T	1	D_loop_1
MT	569	569	C	T	2	D_loop_1
MT	571	571	C	T	1	D_loop_1
MT	572	572	C	T	1	D_loop_1
MT	573	573	C	T	1	D_loop_1
MT	574	574	A	C	1	D_loop_1
MT	575	575	C	T	3	D_loop_1
MT	591	591	C	A	1	tRNA-Phe
MT	593	593	T	A	1	tRNA-Phe
MT	593	593	T	C	9	tRNA-Phe
MT	594	594	C	T	1	tRNA-Phe
MT	597	597	C	T	1	tRNA-Phe
MT	606	606	A	G	1	tRNA-Phe	rs200056066
MT	614	614	A	G	1	tRNA-Phe
MT	629	629	T	C	3	tRNA-Phe	rs201031012
MT	630	630	C	T	1	tRNA-Phe
MT	633	633	A	G	1	tRNA-Phe
MT	634	634	T	A	1	tRNA-Phe
MT	634	634	T	C	1	tRNA-Phe
MT	644	644	A	G	2	tRNA-Phe
MT	647	647	A	G	1	tRNA-Phe
MT	650	650	T	C	1	RNR1
MT	654	654	T	C	1	RNR1
MT	656	656	T	C	1	RNR1
MT	663	663	A	G	2	RNR1	rs56489998
MT	669	669	T	C	1	RNR1
MT	676	676	G	A	2	RNR1
MT	678	678	T	C	1	RNR1
MT	680	680	T	C	1	RNR1
MT	681	681	T	C	1	RNR1
MT	709	709	G	A	57	RNR1	rs2853517
MT	710	710	T	C	7	RNR1	rs28358568
MT	711	711	T	C	3	RNR1
MT	719	719	G	A	2	RNR1
MT	721	721	T	C	3	RNR1
MT	722	722	C	T	2	RNR1
MT	723	723	A	C	2	RNR1
MT	723	723	A	G	6	RNR1
MT	723	723	A	T	1	RNR1
MT	731	731	A	G	2	RNR1
MT	732	732	A	G	1	RNR1
MT	735	735	A	G	3	RNR1
MT	736	736	C	T	1	RNR1
MT	739	739	C	T	3	RNR1
MT	740	740	G	A	1	RNR1
MT	742	742	T	C	1	RNR1	rs368221863
MT	744	744	A	G	1	RNR1
MT	745	745	A	G	1	RNR1
MT	747	747	A	G	1	RNR1
MT	751	751	A	G	1	RNR1
MT	751	751	A	T	1	RNR1
MT	752	752	C	T	1	RNR1	rs201831870
MT	761	761	A	G	2	RNR1
MT	769	769	G	A	4	RNR1	rs2853519
MT	770	770	C	T	1	RNR1
MT	783	783	A	G	1	RNR1
MT	789	789	T	C	5	RNR1
MT	793	793	C	T	1	RNR1
MT	794	794	T	A	1	RNR1
MT	794	794	T	C	2	RNR1
MT	808	808	C	T	2	RNR1
MT	813	813	A	G	3	RNR1
MT	814	814	A	G	1	RNR1
MT	827	827	A	G	7	RNR1	rs28358569
MT	850	850	T	C	1	RNR1
MT	851	851	A	G	1	RNR1	rs28502491
MT	856	856	A	G	1	RNR1
MT	862	862	A	G	1	RNR1
MT	868	868	C	T	1	RNR1
MT	869	869	C	T	3	RNR1
MT	870	870	C	T	2	RNR1
MT	896	896	A	G	1	RNR1
MT	921	921	T	C	1	RNR1	rs28358570
MT	928	928	A	G	1	RNR1
MT	930	930	G	A	9	RNR1	rs41352944
MT	930	930	G	C	1	RNR1
MT	942	942	A	G	2	RNR1	rs28579222
MT	951	951	G	A	5	RNR1	rs200887992
MT	953	953	T	C	1	RNR1
MT	954	954	C	T	2	RNR1
MT	957	957	C	T	1	RNR1
MT	958	958	C	T	1	RNR1
MT	959	959	C	T	1	RNR1
MT	961	961	T	C	14	RNR1	rs3888511
MT	961	961	T	G	1	RNR1	rs3888511
MT	978	978	A	G	1	RNR1
MT	979	979	C	T	1	RNR1
MT	980	980	T	C	5	RNR1
MT	983	983	C	T	2	RNR1
MT	988	988	G	A	1	RNR1
MT	990	990	T	C	2	RNR1
MT	1002	1002	C	T	1	RNR1
MT	1005	1005	T	C	7	RNR1	rs111033179
MT	1007	1007	G	A	3	RNR1	rs111033213
MT	1008	1008	A	G	1	RNR1
MT	1009	1009	C	T	2	RNR1
MT	1018	1018	G	A	1	RNR1	rs2856982
MT	1040	1040	T	C	3	RNR1
MT	1041	1041	A	G	2	RNR1	rs58327546
MT	1047	1047	A	G	2	RNR1
MT	1048	1048	C	T	4	RNR1	rs2000974
MT	1053	1053	A	G	2	RNR1
MT	1095	1095	T	C	2	RNR1	rs267606618
MT	1106	1106	C	T	1	RNR1
MT	1107	1107	T	C	1	RNR1	rs111033323
MT	1119	1119	T	C	1	RNR1
MT	1120	1120	C	T	2	RNR1
MT	1148	1148	A	G	1	RNR1
MT	1185	1185	C	T	2	RNR1
MT	1187	1187	T	C	1	RNR1	rs111033320
MT	1189	1189	T	C	3	RNR1	rs28358571
MT	1193	1193	T	C	3	RNR1	rs111033321
MT	1211	1211	G	A	4	RNR1
MT	1222	1222	A	G	1	RNR1
MT	1243	1243	T	C	5	RNR1	rs28358572
MT	1284	1284	T	C	1	RNR1
MT	1289	1289	G	A	1	RNR1
MT	1290	1290	C	T	1	RNR1
MT	1291	1291	T	C	1	RNR1	rs267606620
MT	1299	1299	A	G	1	RNR1
MT	1303	1303	G	A	3	RNR1
MT	1309	1309	A	G	1	RNR1
MT	1310	1310	C	T	2	RNR1	rs111033354
MT	1331	1331	A	G	1	RNR1
MT	1341	1341	C	T	1	RNR1
MT	1342	1342	C	T	2	RNR1
MT	1352	1352	C	A	1	RNR1
MT	1375	1375	C	T	2	RNR1
MT	1382	1382	A	C	1	RNR1	rs111033358
MT	1386	1386	T	C	1	RNR1
MT	1391	1391	T	C	3	RNR1	rs111033357
MT	1393	1393	G	A	4	RNR1	rs111033325
MT	1406	1406	T	C	4	RNR1	rs111033322
MT	1407	1407	T	A	1	RNR1
MT	1413	1413	T	C	1	RNR1	rs201251530
MT	1415	1415	G	A	4	RNR1
MT	1420	1420	T	C	2	RNR1	rs111033356
MT	1442	1442	G	A	8	RNR1	rs28358573
MT	1452	1452	T	C	3	RNR1
MT	1453	1453	A	G	1	RNR1
MT	1461	1461	A	G	1	RNR1
MT	1462	1462	G	A	12	RNR1	rs111033326
MT	1462	1462	G	T	1	RNR1
MT	1472	1472	G	A	1	RNR1
MT	1473	1473	C	T	1	RNR1
MT	1503	1503	G	A	7	RNR1
MT	1520	1520	T	C	3	RNR1
MT	1524	1524	A	G	1	RNR1
MT	1530	1530	A	G	1	RNR1
MT	1531	1531	C	T	2	RNR1
MT	1536	1536	A	G	1	RNR1
MT	1537	1537	C	T	1	RNR1
MT	1541	1541	T	C	1	RNR1
MT	1598	1598	G	A	16	RNR1	rs3135027
MT	1601	1601	C	T	1	RNR1
MT	1618	1618	A	G	1	tRNA-Val
MT	1656	1656	A	G	1	tRNA-Val
MT	1664	1664	G	A	4	tRNA-Val	rs200807305
MT	1670	1670	A	T	1	tRNA-Val
MT	1673	1673	T	C	1	RNR2
MT	1677	1677	C	T	2	RNR2
MT	1686	1686	A	G	1	RNR2
MT	1692	1692	A	G	4	RNR2
MT	1692	1692	A	T	1	RNR2
MT	1694	1694	T	C	3	RNR2	rs201873294
MT	1700	1700	T	C	3	RNR2	rs2854126
MT	1703	1703	C	T	1	RNR2	rs28527344
MT	1706	1706	C	T	1	RNR2	rs202116303
MT	1709	1709	G	A	9	RNR2	rs200251800
MT	1709	1709	G	T	1	RNR2
MT	1710	1710	A	C	1	RNR2
MT	1711	1711	C	T	1	RNR2
MT	1715	1715	C	T	2	RNR2	rs28658366
MT	1716	1716	T	C	1	RNR2
MT	1717	1717	T	C	1	RNR2	rs201747251
MT	1719	1719	G	A	27	RNR2	rs3928305
MT	1721	1721	C	T	1	RNR2	rs200626438
MT	1733	1733	C	T	1	RNR2
MT	1734	1734	C	T	2	RNR2	rs201250257
MT	1736	1736	A	G	1	RNR2	rs28358574
MT	1737	1737	A	G	1	RNR2
MT	1738	1738	T	C	2	RNR2	rs28358575
MT	1763	1763	A	G	1	RNR2
MT	1766	1766	T	C	1	RNR2
MT	1780	1780	T	C	2	RNR2	rs2854127
MT	1788	1788	C	T	1	RNR2
MT	1804	1804	A	G	2	RNR2
MT	1808	1808	A	G	1	RNR2
MT	1809	1809	T	C	3	RNR2
MT	1810	1810	A	G	1	RNR2
MT	1811	1811	A	G	5	RNR2	rs28358576
MT	1812	1812	C	T	1	RNR2
MT	1819	1819	T	C	1	RNR2
MT	1820	1820	A	G	1	RNR2
MT	1821	1821	A	G	1	RNR2
MT	1822	1822	T	C	4	RNR2
MT	1824	1824	T	C	1	RNR2
MT	1829	1829	A	G	1	RNR2
MT	1834	1834	T	C	1	RNR2
MT	1836	1836	A	G	2	RNR2
MT	1842	1842	A	G	7	RNR2	rs200029818
MT	1850	1850	T	C	2	RNR2
MT	1871	1871	A	G	1	RNR2
MT	1872	1872	T	C	1	RNR2
MT	1888	1888	G	A	13	RNR2	rs28358577
MT	1900	1900	A	C	1	RNR2
MT	1900	1900	A	G	1	RNR2
MT	1926	1926	A	G	1	RNR2
MT	1926	1926	A	T	1	RNR2
MT	1927	1927	G	A	2	RNR2
MT	1935	1935	A	G	1	RNR2
MT	1943	1943	A	G	1	RNR2
MT	1977	1977	T	C	2	RNR2
MT	1978	1978	A	G	2	RNR2
MT	2000	2000	C	T	1	RNR2
MT	2010	2010	T	C	2	RNR2	rs28569464
MT	2045	2045	A	G	2	RNR2
MT	2056	2056	G	A	3	RNR2	rs202087883
MT	2060	2060	A	G	1	RNR2
MT	2069	2069	T	C	1	RNR2
MT	2071	2071	T	C	1	RNR2
MT	2072	2072	A	G	1	RNR2
MT	2080	2080	T	C	2	RNR2	rs200040509
MT	2083	2083	T	C	3	RNR2
MT	2092	2092	C	T	1	RNR2	rs28588170
MT	2098	2098	G	A	1	RNR2
MT	2120	2120	G	A	1	RNR2
MT	2135	2135	A	G	1	RNR2
MT	2140	2140	G	A	2	RNR2
MT	2141	2141	T	C	2	RNR2
MT	2145	2145	G	A	1	RNR2
MT	2158	2158	T	C	3	RNR2	rs41349444
MT	2159	2159	T	C	2	RNR2
MT	2178	2178	A	G	1	RNR2
MT	2179	2179	A	G	1	RNR2
MT	2195	2195	A	G	1	RNR2
MT	2217	2217	C	T	1	RNR2
MT	2218	2218	C	T	1	RNR2	rs200813159
MT	2220	2220	A	G	2	RNR2
MT	2220	2220	A	T	1	RNR2
MT	2222	2222	T	G	1	RNR2
MT	2225	2225	C	A	1	RNR2
MT	2226	2226	T	C	1	RNR2
MT	2239	2239	A	G	1	RNR2
MT	2245	2245	A	G	1	RNR2	rs3020600
MT	2246	2246	A	G	2	RNR2
MT	2248	2248	T	C	1	RNR2	rs375356972
MT	2251	2251	A	G	1	RNR2
MT	2259	2259	C	T	1	RNR2	rs201336470
MT	2263	2263	C	A	1	RNR2
MT	2281	2281	A	G	1	RNR2
MT	2282	2282	C	T	1	RNR2
MT	2283	2283	C	T	3	RNR2	rs200131896
MT	2285	2285	T	C	1	RNR2
MT	2294	2294	A	G	1	RNR2
MT	2308	2308	A	G	4	RNR2	rs369047424
MT	2315	2315	A	G	1	RNR2
MT	2320	2320	A	G	1	RNR2
MT	2322	2322	C	A	1	RNR2
MT	2330	2330	T	C	1	RNR2
MT	2332	2332	C	T	2	RNR2	rs28358578
MT	2351	2351	T	C	1	RNR2
MT	2352	2352	T	C	7	RNR2	rs28358579
MT	2355	2355	A	G	1	RNR2
MT	2357	2357	C	T	1	RNR2
MT	2358	2358	A	G	1	RNR2	rs200437350
MT	2359	2359	C	T	1	RNR2
MT	2361	2361	G	A	3	RNR2
MT	2378	2378	C	T	1	RNR2
MT	2380	2380	C	T	3	RNR2
MT	2387	2387	T	C	4	RNR2
MT	2389	2389	C	T	1	RNR2
MT	2392	2392	T	C	4	RNR2
MT	2397	2397	C	T	1	RNR2
MT	2404	2404	T	C	2	RNR2
MT	2416	2416	T	C	6	RNR2	rs28358580
MT	2417	2417	C	G	1	RNR2	rs202231373
MT	2442	2442	T	C	4	RNR2
MT	2483	2483	T	C	5	RNR2	rs28445203
MT	2484	2484	C	T	1	RNR2
MT	2526	2526	C	T	1	RNR2
MT	2581	2581	A	G	1	RNR2
MT	2609	2609	T	C	1	RNR2
MT	2623	2623	A	G	1	RNR2
MT	2626	2626	T	C	8	RNR2
MT	2628	2628	T	C	1	RNR2
MT	2638	2638	T	C	1	RNR2
MT	2639	2639	C	T	1	RNR2
MT	2672	2672	A	G	1	RNR2
MT	2695	2695	G	A	1	RNR2
MT	2701	2701	G	A	1	RNR2
MT	2702	2702	G	A	1	RNR2
MT	2707	2707	A	C	3	RNR2
MT	2707	2707	A	G	1	RNR2
MT	2713	2713	C	T	1	RNR2
MT	2735	2735	G	A	1	RNR2
MT	2746	2746	T	C	1	RNR2	rs28663331
MT	2749	2749	A	G	1	RNR2
MT	2755	2755	A	G	4	RNR2	rs28619217
MT	2757	2757	A	G	2	RNR2	rs367806710
MT	2758	2758	G	A	2	RNR2	rs2856980
MT	2759	2759	T	C	1	RNR2
MT	2760	2760	A	G	1	RNR2
MT	2762	2762	C	A	1	RNR2
MT	2763	2763	T	C	1	RNR2
MT	2766	2766	C	A	1	RNR2
MT	2766	2766	C	T	1	RNR2
MT	2768	2768	A	G	2	RNR2	rs3895615
MT	2772	2772	C	T	4	RNR2	rs200221487
MT	2780	2780	C	T	2	RNR2
MT	2789	2789	C	T	2	RNR2	rs28358581
MT	2792	2792	A	G	1	RNR2
MT	2831	2831	G	A	3	RNR2	rs199713564
MT	2831	2831	G	T	1	RNR2
MT	2833	2833	A	G	6	RNR2	rs3928312
MT	2835	2835	C	A	1	RNR2
MT	2835	2835	C	T	2	RNR2
MT	2836	2836	C	A	1	RNR2
MT	2836	2836	C	T	3	RNR2
MT	2849	2849	G	A	1	RNR2
MT	2850	2850	T	C	1	RNR2
MT	2851	2851	A	G	2	RNR2
MT	2856	2856	C	T	1	RNR2
MT	2857	2857	T	C	1	RNR2	rs2854129
MT	2863	2863	T	C	1	RNR2	rs28393169
MT	2880	2880	A	G	1	RNR2
MT	2882	2882	T	C	1	RNR2
MT	2885	2885	T	C	1	RNR2	rs2854130
MT	2887	2887	T	C	6	RNR2	rs377514526
MT	2905	2905	A	G	1	RNR2
MT	2951	2951	A	G	1	RNR2
MT	2969	2969	A	G	1	RNR2
MT	3010	3010	G	A	15	RNR2	rs3928306
MT	3027	3027	T	C	8	RNR2	rs199838004
MT	3083	3083	T	C	1	RNR2
MT	3084	3084	A	G	1	RNR2
MT	3096	3096	T	C	1	RNR2
MT	3105	3105	A	G	5	RNR2
MT	3116	3116	C	T	2	RNR2	rs112161681
MT	3140	3140	A	G	2	RNR2
MT	3145	3145	A	G	3	RNR2
MT	3169	3169	C	T	1	RNR2
MT	3170	3170	C	A	1	RNR2
MT	3172	3172	C	A	1	RNR2
MT	3192	3192	C	T	1	RNR2
MT	3197	3197	T	C	4	RNR2	rs2854131
MT	3198	3198	A	G	1	RNR2
MT	3200	3200	T	A	1	RNR2	rs199993153
MT	3200	3200	T	C	2	RNR2
MT	3202	3202	T	C	2	RNR2
MT	3203	3203	A	G	3	RNR2
MT	3204	3204	C	T	3	RNR2
MT	3206	3206	C	T	1	RNR2	rs200999343
MT	3209	3209	A	G	1	RNR2
MT	3210	3210	C	T	1	RNR2	rs28553329
MT	3212	3212	C	T	1	RNR2
MT	3213	3213	A	G	2	RNR2
MT	3221	3221	A	G	4	RNR2
MT	3254	3254	C	A	1	tRNA-Leu1
MT	3275	3275	C	G	1	tRNA-Leu1
MT	3277	3277	G	A	1	tRNA-Leu1
MT	3290	3290	T	C	6	tRNA-Leu1	rs199474665
MT	3308	3308	T	C	3	ND1	rs28358582	T2G	M1X	stopgain
MT	3308	3308	T	G	1	ND1	rs28358582	T2G	M1X	stopgain
MT	3310	3310	C	T	1	ND1		C4T	P2S	nonsynonymous
MT	3316	3316	G	A	12	ND1	rs2853516	G10A	A4T	nonsynonymous
MT	3330	3330	C	T	1	ND1		C24T	L8L	synonymous
MT	3333	3333	C	T	1	ND1		C27T	L9L	synonymous
MT	3334	3334	A	G	1	ND1		A28G	I10V	nonsynonymous
MT	3335	3335	T	C	2	ND1		T29C	I10T	nonsynonymous
MT	3336	3336	T	C	3	ND1	rs28416101	T30C	I10I	synonymous
MT	3337	3337	G	A	3	ND1		G31A	V11M	nonsynonymous
MT	3338	3338	T	C	3	ND1	rs201969351	T32C	V11A	nonsynonymous
MT	3342	3342	C	T	1	ND1		C36T	P12P	synonymous
MT	3345	3345	T	C	3	ND1		T39C	I13I	synonymous
MT	3348	3348	A	G	1	ND1	rs41423746	A42G	L14L	synonymous
MT	3349	3349	A	G	2	ND1	rs369989941	A43G	I15V	nonsynonymous
MT	3350	3350	T	C	1	ND1		T44C	I15T	nonsynonymous
MT	3357	3357	G	A	2	ND1		G51A	M17M	synonymous
MT	3360	3360	A	G	1	ND1		A54G	A18A	synonymous
MT	3372	3372	T	C	1	ND1		T66C	L22L	synonymous
MT	3381	3381	A	G	1	ND1		A75G	R25R	synonymous
MT	3384	3384	A	G	1	ND1		A78G	K26K	synonymous
MT	3385	3385	A	G	1	ND1	rs372060972	A79G	I27V	nonsynonymous
MT	3387	3387	T	C	1	ND1		T81C	I27I	synonymous
MT	3388	3388	C	A	2	ND1		C82A	L28M	nonsynonymous
MT	3391	3391	G	A	4	ND1		G85A	G29S	nonsynonymous
MT	3392	3392	G	C	1	ND1		G86C	G29A	nonsynonymous
MT	3394	3394	T	C	8	ND1	rs41460449	T88C	Y30H	nonsynonymous
MT	3395	3395	A	G	1	ND1		A89G	Y30C	nonsynonymous
MT	3396	3396	T	C	9	ND1	rs374875201	T90C	Y30Y	synonymous
MT	3397	3397	A	G	5	ND1	rs199476120	A91G	M31V	nonsynonymous
MT	3398	3398	T	C	7	ND1	rs201212638	T92C	M31T	nonsynonymous
MT	3399	3399	A	G	1	ND1		A93T	M31I	nonsynonymous
MT	3399	3399	A	T	1	ND1		A93T	M31I	nonsynonymous
MT	3402	3402	A	G	1	ND1		A96G	Q32Q	synonymous
MT	3408	3408	C	T	1	ND1		C102T	R34R	synonymous
MT	3411	3411	A	G	1	ND1		A105G	K35K	synonymous
MT	3420	3420	C	T	1	ND1		C114T	N38N	synonymous
MT	3421	3421	G	A	7	ND1		G115A	V39I	nonsynonymous
MT	3423	3423	T	A	1	ND1		T117C	V39V	synonymous
MT	3423	3423	T	C	1	ND1	rs2856981	T117C	V39V	synonymous
MT	3434	3434	A	G	5	ND1	rs202123618	A128G	Y43C	nonsynonymous
MT	3435	3435	C	T	2	ND1		C129T	Y43Y	synonymous
MT	3438	3438	G	A	9	ND1	rs377699338	G132A	G44G	synonymous
MT	3441	3441	A	G	1	ND1		A135G	L45L	synonymous
MT	3442	3442	C	T	1	ND1		C136T	L46L	synonymous
MT	3447	3447	A	G	4	ND1		A141G	Q47Q	synonymous
MT	3450	3450	C	T	1	ND1	rs28358583	C144T	P48P	synonymous
MT	3453	3453	C	T	2	ND1		C147T	F49F	synonymous
MT	3456	3456	T	C	2	ND1		T150C	A50A	synonymous
MT	3480	3480	A	G	3	ND1	rs28358584	A174G	K58K	synonymous
MT	3483	3483	G	A	6	ND1	rs367578983	G177A	E59E	synonymous
MT	3486	3486	C	T	1	ND1		C180T	P60P	synonymous
MT	3492	3492	A	G	1	ND1		A186G	K62K	synonymous
MT	3495	3495	C	A	1	ND1		C189A	P63P	synonymous
MT	3496	3496	G	T	1	ND1		G190T	A64S	nonsynonymous
MT	3497	3497	C	T	1	ND1	rs200319905	C191T	A64V	nonsynonymous
MT	3498	3498	C	G	1	ND1	rs377578668	C192T	A64A	synonymous
MT	3498	3498	C	T	1	ND1	rs377578668	C192T	A64A	synonymous
MT	3504	3504	T	C	3	ND1		T198C	S66S	synonymous
MT	3505	3505	A	G	5	ND1	rs28358585	A199G	T67A	nonsynonymous
MT	3507	3507	C	A	1	ND1		C201T	T67T	synonymous
MT	3507	3507	C	T	4	ND1		C201T	T67T	synonymous
MT	3509	3509	T	C	1	ND1		T203C	I68T	nonsynonymous
MT	3511	3511	A	G	3	ND1		A205G	T69A	nonsynonymous
MT	3513	3513	C	T	3	ND1	rs28369556	C207T	T69T	synonymous
MT	3516	3516	C	A	1	ND1	rs2854132	C210T	L70L	synonymous
MT	3516	3516	C	T	1	ND1	rs2854132	C210T	L70L	synonymous
MT	3520	3520	A	G	1	ND1		A214G	I72V	nonsynonymous
MT	3522	3522	C	T	1	ND1		C216T	I72I	synonymous
MT	3523	3523	A	G	1	ND1		A217T	T73S	nonsynonymous
MT	3523	3523	A	T	1	ND1		A217T	T73S	nonsynonymous
MT	3525	3525	C	A	1	ND1		C219T	T73T	synonymous
MT	3525	3525	C	T	1	ND1		C219T	T73T	synonymous
MT	3528	3528	C	T	1	ND1		C222T	A74A	synonymous
MT	3531	3531	G	A	10	ND1	rs368608393	G225A	P75P	synonymous
MT	3533	3533	C	T	1	ND1		C227T	T76I	nonsynonymous
MT	3534	3534	C	T	1	ND1	rs377091327	C228T	T76T	synonymous
MT	3535	3535	T	A	1	ND1		T229C	L77L	synonymous
MT	3535	3535	T	C	2	ND1		T229C	L77L	synonymous
MT	3537	3537	A	G	4	ND1		A231G	L77L	synonymous
MT	3540	3540	T	C	1	ND1		T234C	A78A	synonymous
MT	3543	3543	C	T	1	ND1		C237T	L79L	synonymous
MT	3546	3546	C	A	1	ND1		C240T	T80T	synonymous
MT	3546	3546	C	T	2	ND1		C240T	T80T	synonymous
MT	3547	3547	A	G	2	ND1	rs28358586	A241G	I81V	nonsynonymous
MT	3548	3548	T	C	4	ND1		T242C	I81T	nonsynonymous
MT	3549	3549	C	T	1	ND1		C243T	I81I	synonymous
MT	3552	3552	T	A	1	ND1	rs28358587	T246C	A82A	synonymous
MT	3552	3552	T	C	5	ND1		T246C	A82A	synonymous
MT	3558	3558	A	G	1	ND1		A252G	L84L	synonymous
MT	3564	3564	A	G	2	ND1		A258G	W86W	synonymous
MT	3565	3565	A	G	4	ND1	rs2854133	A259G	T87A	nonsynonymous
MT	3567	3567	C	T	1	ND1		C261T	T87T	synonymous
MT	3571	3571	C	T	1	ND1	rs200453691	C265T	L89F	nonsynonymous
MT	3573	3573	C	A	1	ND1		C267T	L89L	synonymous
MT	3573	3573	C	T	1	ND1		C267T	L89L	synonymous
MT	3576	3576	C	T	1	ND1		C270T	P90P	synonymous
MT	3579	3579	A	G	1	ND1		A273G	M91M	synonymous
MT	3582	3582	C	T	1	ND1		C276T	P92P	synonymous
MT	3588	3588	C	T	3	ND1		C282T	P94P	synonymous
MT	3591	3591	G	A	13	ND1		G285A	L95L	synonymous
MT	3592	3592	G	A	2	ND1		G286A	V96I	nonsynonymous
MT	3593	3593	T	C	3	ND1		T287C	V96A	nonsynonymous
MT	3600	3600	C	T	1	ND1		C294T	L98L	synonymous
MT	3606	3606	A	G	1	ND1		A300G	L100L	synonymous
MT	3613	3613	C	T	1	ND1	rs28531858	C307T	L103L	synonymous
MT	3615	3615	A	G	2	ND1		A309G	L103L	synonymous
MT	3618	3618	T	C	1	ND1		T312C	F104F	synonymous
MT	3621	3621	T	C	1	ND1		T315C	I105I	synonymous
MT	3624	3624	A	G	1	ND1		A318G	L106L	synonymous
MT	3630	3630	C	T	1	ND1		C324T	T108T	synonymous
MT	3644	3644	T	C	4	ND1		T338C	V113A	nonsynonymous
MT	3645	3645	T	C	2	ND1	rs377546596	T339C	V113V	synonymous
MT	3648	3648	C	T	1	ND1		C342T	Y114Y	synonymous
MT	3651	3651	A	G	1	ND1		A345G	S115S	synonymous
MT	3654	3654	C	T	2	ND1		C348T	I116I	synonymous
MT	3663	3663	A	G	2	ND1		A357G	S119S	synonymous
MT	3666	3666	G	A	8	ND1	rs28357968	G360A	G120G	synonymous
MT	3669	3669	A	G	1	ND1		A363G	W121W	synonymous
MT	3672	3672	A	G	1	ND1		A366T	A122A	synonymous
MT	3672	3672	A	T	1	ND1		A366T	A122A	synonymous
MT	3675	3675	A	G	1	ND1		A369G	S123S	synonymous
MT	3687	3687	C	T	1	ND1		C381T	Y127Y	synonymous
MT	3688	3688	G	C	1	ND1		G382C	A128P	nonsynonymous
MT	3693	3693	G	A	8	ND1	rs28357969	G387A	L129L	synonymous
MT	3696	3696	C	T	2	ND1		C390T	I130I	synonymous
MT	3702	3702	A	G	2	ND1		A396G	A132A	synonymous
MT	3705	3705	G	A	9	ND1		G399A	L133L	synonymous
MT	3714	3714	A	G	4	ND1		A408G	V136V	synonymous
MT	3720	3720	A	G	3	ND1	rs41355750	A414G	Q138Q	synonymous
MT	3721	3721	A	G	1	ND1	rs376315750	A415G	T139A	nonsynonymous
MT	3729	3729	A	G	1	ND1		A423G	S141S	synonymous
MT	3736	3736	G	A	3	ND1	rs201513497	G430A	V144I	nonsynonymous
MT	3738	3738	C	T	3	ND1		C432T	V144V	synonymous
MT	3741	3741	C	T	1	ND1		C435T	T145T	synonymous
MT	3744	3744	A	G	3	ND1		A438G	L146L	synonymous
MT	3745	3745	G	A	3	ND1		G439A	A147T	nonsynonymous
MT	3750	3750	C	T	1	ND1		C444T	I148I	synonymous
MT	3753	3753	T	C	3	ND1		T447C	I149I	synonymous
MT	3756	3756	A	G	2	ND1		A450G	L150L	synonymous
MT	3759	3759	A	G	1	ND1		A453G	L151L	synonymous
MT	3766	3766	T	C	2	ND1		T460C	L154L	synonymous
MT	3768	3768	A	G	2	ND1		A462G	L154L	synonymous
MT	3777	3777	T	C	8	ND1		T471C	S157S	synonymous
MT	3780	3780	C	T	1	ND1		C474T	G158G	synonymous
MT	3783	3783	C	A	1	ND1		C477A	S159S	synonymous
MT	3796	3796	A	G	5	ND1	rs28357970	A490T	T164S	nonsynonymous
MT	3796	3796	A	T	1	ND1	rs28357970	A490T	T164S	nonsynonymous
MT	3798	3798	C	T	1	ND1		C492T	T164T	synonymous
MT	3808	3808	A	G	1	ND1	rs2854135	A502G	T168A	nonsynonymous
MT	3816	3816	A	G	3	ND1		A510G	E170E	synonymous
MT	3817	3817	C	T	2	ND1		C511T	H171Y	nonsynonymous
MT	3819	3819	C	T	3	ND1		C513T	H171H	synonymous
MT	3820	3820	C	T	1	ND1	rs373466146	C514T	L172F	nonsynonymous
MT	3822	3822	C	T	1	ND1		C516T	L172L	synonymous
MT	3826	3826	T	C	5	ND1		T520C	L174L	synonymous
MT	3828	3828	A	G	3	ND1		A522G	L174L	synonymous
MT	3832	3832	C	A	1	ND1		C526A	L176M	nonsynonymous
MT	3834	3834	G	A	15	ND1	rs372080842	G528A	L176L	synonymous
MT	3840	3840	A	G	1	ND1		A534G	S178S	synonymous
MT	3843	3843	A	G	2	ND1	rs28357971	A537G	W179W	synonymous
MT	3847	3847	T	C	4	ND1		T541C	L181L	synonymous
MT	3849	3849	G	A	5	ND1		G543A	L181L	synonymous
MT	3852	3852	C	T	2	ND1		C546T	A182A	synonymous
MT	3861	3861	A	G	2	ND1		A555G	W185W	synonymous
MT	3866	3866	T	C	4	ND1	rs200479541	T560C	I187T	nonsynonymous
MT	3867	3867	C	T	2	ND1		C561T	I187I	synonymous
MT	3873	3873	A	G	1	ND1		A567G	T189T	synonymous
MT	3879	3879	A	G	1	ND1		A573G	A191A	synonymous
MT	3882	3882	G	A	5	ND1	rs368898108	G576A	E192E	synonymous
MT	3892	3892	A	G	1	ND1		A586G	T196A	nonsynonymous
MT	3894	3894	C	T	2	ND1		C588T	T196T	synonymous
MT	3897	3897	C	T	1	ND1		C591T	P197P	synonymous
MT	3906	3906	T	A	1	ND1		T600C	L200L	synonymous
MT	3906	3906	T	C	1	ND1		T600C	L200L	synonymous
MT	3909	3909	C	T	1	ND1		C603T	A201A	synonymous
MT	3912	3912	A	G	1	ND1		A606G	E202E	synonymous
MT	3915	3915	G	A	10	ND1	rs41524046	G609A	G203G	synonymous
MT	3918	3918	G	A	6	ND1	rs28357972	G612A	E204E	synonymous
MT	3921	3921	C	A	1	ND1		C615T	S205S	synonymous
MT	3921	3921	C	T	1	ND1		C615T	S205S	synonymous
MT	3927	3927	A	G	2	ND1	rs28647453	A621G	L207L	synonymous
MT	3936	3936	C	T	1	ND1	rs28464073	C630T	G210G	synonymous
MT	3948	3948	A	G	1	ND1		A642G	E214E	synonymous
MT	3957	3957	A	G	1	ND1		A651G	A217A	synonymous
MT	3960	3960	C	T	1	ND1		C654T	G218G	synonymous
MT	3969	3969	C	T	1	ND1		C663T	A221A	synonymous
MT	3970	3970	C	T	2	ND1	rs28357973	C664T	L222L	synonymous
MT	3972	3972	A	G	3	ND1	rs28441014	A666G	L222L	synonymous
MT	3975	3975	C	T	1	ND1		C669T	F223F	synonymous
MT	3981	3981	A	G	2	ND1		A675G	M225M	synonymous
MT	3984	3984	C	T	1	ND1		C678T	A226A	synonymous
MT	3987	3987	A	G	1	ND1		A681G	E227E	synonymous
MT	3990	3990	C	T	1	ND1		C684T	Y228Y	synonymous
MT	3992	3992	C	T	3	ND1	rs41402945	C686T	T229M	nonsynonymous
MT	3995	3995	A	G	1	ND1		A689G	N230S	nonsynonymous
MT	3996	3996	C	T	3	ND1		C690T	N230N	synonymous
MT	3999	3999	T	C	2	ND1		T693C	I231I	synonymous
MT	4002	4002	T	C	1	ND1		T696C	I232I	synonymous
MT	4011	4011	C	T	5	ND1		C705T	N235N	synonymous
MT	4012	4012	A	G	2	ND1	rs201610884	A706G	T236A	nonsynonymous
MT	4013	4013	C	T	1	ND1		C707T	T236I	nonsynonymous
MT	4017	4017	C	T	2	ND1		C711T	L237L	synonymous
MT	4020	4020	C	T	1	ND1		C714T	T238T	synonymous
MT	4021	4021	A	G	1	ND1	rs199771084	A715G	T239A	nonsynonymous
MT	4023	4023	T	C	2	ND1		T717C	T239T	synonymous
MT	4024	4024	A	G	2	ND1	rs41504646	A718G	T240A	nonsynonymous
MT	4025	4025	C	T	7	ND1		C719T	T240M	nonsynonymous
MT	4026	4026	A	G	1	ND1		A720G	T240T	synonymous
MT	4029	4029	C	A	1	ND1		C723A	I241M	nonsynonymous
MT	4038	4038	A	G	1	ND1		A732G	G244G	synonymous
MT	4044	4044	A	G	1	ND1		A738G	T246T	synonymous
MT	4047	4047	T	C	5	ND1		T741C	Y247Y	synonymous
MT	4048	4048	G	A	7	ND1	rs201629275	G742A	D248N	nonsynonymous
MT	4050	4050	C	T	1	ND1		C744T	D248D	synonymous
MT	4052	4052	C	T	1	ND1		C746T	A249V	nonsynonymous
MT	4053	4053	A	G	1	ND1		A747G	A249A	synonymous
MT	4059	4059	C	T	2	ND1		C753T	S251S	synonymous
MT	4062	4062	T	C	2	ND1		T756C	P252P	synonymous
MT	4065	4065	A	G	2	ND1		A759G	E253E	synonymous
MT	4071	4071	C	T	1	ND1		C765T	Y255Y	synonymous
MT	4079	4079	A	G	1	ND1		A773G	Y258C	nonsynonymous
MT	4080	4080	T	C	4	ND1		T774C	Y258Y	synonymous
MT	4084	4084	G	A	1	ND1		G778A	V260I	nonsynonymous
MT	4086	4086	C	T	2	ND1		C780T	V260V	synonymous
MT	4088	4088	C	T	1	ND1		C782T	T261I	nonsynonymous
MT	4092	4092	G	A	2	ND1		G786A	K262K	synonymous
MT	4093	4093	A	G	6	ND1	rs200180511	A787G	T263A	nonsynonymous
MT	4095	4095	C	T	1	ND1		C789T	T263T	synonymous
MT	4099	4099	C	T	1	ND1		C793T	L265F	nonsynonymous
MT	4101	4101	T	C	1	ND1		T795C	L265L	synonymous
MT	4102	4102	C	A	1	ND1		C796T	L266L	synonymous
MT	4102	4102	C	T	1	ND1		C796T	L266L	synonymous
MT	4106	4106	C	T	1	ND1		C800T	T267I	nonsynonymous
MT	4107	4107	C	T	2	ND1		C801T	T267T	synonymous
MT	4113	4113	G	A	5	ND1	rs374117905	G807A	L269L	synonymous
MT	4117	4117	T	C	3	ND1		T811C	L271L	synonymous
MT	4122	4122	A	G	2	ND1		A816G	W272W	synonymous
MT	4123	4123	A	G	1	ND1	rs200764459	A817G	I273V	nonsynonymous
MT	4129	4129	A	G	4	ND1	rs201832206	A823G	T275A	nonsynonymous
MT	4131	4131	A	G	2	ND1		A825G	T275T	synonymous
MT	4132	4132	G	A	2	ND1		G826A	A276T	nonsynonymous
MT	4135	4135	T	C	1	ND1		T829C	Y277H	nonsynonymous
MT	4136	4136	A	G	3	ND1	rs199476121	A830G	Y277C	nonsynonymous
MT	4137	4137	C	T	3	ND1		C831T	Y277Y	synonymous
MT	4140	4140	C	T	1	ND1		C834T	P278P	synonymous
MT	4155	4155	C	T	1	ND1		C849T	D283D	synonymous
MT	4158	4158	A	G	2	ND1		A852G	Q284Q	synonymous
MT	4161	4161	C	T	1	ND1		C855T	L285L	synonymous
MT	4164	4164	A	G	4	ND1		A858G	M286M	synonymous
MT	4167	4167	C	T	2	ND1		C861T	H287H	synonymous
MT	4170	4170	C	T	1	ND1		C864T	L288L	synonymous
MT	4171	4171	C	T	1	ND1	rs28616230	C865T	L289L	synonymous
MT	4172	4172	T	A	1	ND1		T866A	L289Q	nonsynonymous
MT	4181	4181	A	G	1	ND1		A875G	N292S	nonsynonymous
MT	4185	4185	C	T	1	ND1		C879T	F293F	synonymous
MT	4188	4188	A	G	1	ND1		A882G	L294L	synonymous
MT	4191	4191	A	G	1	ND1		A885G	P295P	synonymous
MT	4194	4194	C	T	1	ND1		C888T	L296L	synonymous
MT	4197	4197	C	T	3	ND1		C891T	T297T	synonymous
MT	4198	4198	C	T	1	ND1	rs28628149	C892T	L298L	synonymous
MT	4200	4200	A	G	1	ND1		A894T	L298L	synonymous
MT	4200	4200	A	T	1	ND1		A894T	L298L	synonymous
MT	4203	4203	A	G	3	ND1		A897G	A299A	synonymous
MT	4204	4204	T	C	1	ND1		T898C	L300L	synonymous
MT	4205	4205	T	C	1	ND1		T899C	L300S	nonsynonymous
MT	4206	4206	A	G	1	ND1		A900G	L300L	synonymous
MT	4209	4209	T	C	2	ND1		T903C	L301L	synonymous
MT	4212	4212	A	G	2	ND1		A906G	M302M	synonymous
MT	4216	4216	T	C	14	ND1	rs1599988	T910C	Y304H	nonsynonymous
MT	4218	4218	T	C	3	ND1		T912C	Y304Y	synonymous
MT	4219	4219	G	A	1	ND1		G913A	V305I	nonsynonymous
MT	4221	4221	C	A	1	ND1		C915T	V305V	synonymous
MT	4221	4221	C	T	1	ND1		C915T	V305V	synonymous
MT	4224	4224	C	T	1	ND1		C918T	S306S	synonymous
MT	4225	4225	A	G	4	ND1		A919G	M307V	nonsynonymous
MT	4226	4226	T	C	1	ND1		T920C	M307T	nonsynonymous
MT	4227	4227	A	G	2	ND1		A921G	M307M	synonymous
MT	4230	4230	C	T	1	ND1		C924T	P308P	synonymous
MT	4231	4231	A	G	1	ND1		A925G	I309V	nonsynonymous
MT	4232	4232	T	C	6	ND1		T926C	I309T	nonsynonymous
MT	4233	4233	T	C	1	ND1		T927C	I309I	synonymous
MT	4234	4234	A	T	1	ND1		A928T	T310S	nonsynonymous
MT	4242	4242	C	T	1	ND1		C936T	S312S	synonymous
MT	4243	4243	A	G	1	ND1		A937G	S313G	nonsynonymous
MT	4248	4248	T	C	3	ND1	rs9326618	T942C	I314I	synonymous
MT	4254	4254	T	C	2	ND1		T948C	P316P	synonymous
MT	4257	4257	A	G	1	ND1		A951G	Q317Q	synonymous
MT	4259	4259	C	T	1	ND1		C953T	T318I	nonsynonymous
MT	4260	4260	C	T	1	ND1	rs28369031	C954T	T318T	synonymous
MT	4295	4295	A	G	1	tRNA-Ile	rs121434467
MT	4310	4310	A	G	3	tRNA-Ile
MT	4313	4313	T	C	3	tRNA-Ile
MT	4314	4314	T	C	1	tRNA-Ile
MT	4315	4315	A	G	1	tRNA-Ile
MT	4316	4316	A	G	1	tRNA-Ile
MT	4335	4335	C	T	1	tRNA-Gln
MT	4336	4336	T	C	3	tRNA-Gln	rs41456348
MT	4342	4342	A	G	1	tRNA-Gln
MT	4343	4343	A	G	1	tRNA-Gln
MT	4350	4350	C	T	1	tRNA-Gln
MT	4363	4363	T	C	3	tRNA-Gln	rs200009705
MT	4370	4370	T	C	1	tRNA-Gln
MT	4371	4371	T	C	1	tRNA-Gln
MT	4381	4381	A	G	1	tRNA-Gln
MT	4385	4385	A	T	1	tRNA-Gln
MT	4386	4386	T	C	3	tRNA-Gln
MT	4388	4388	A	G	1	tRNA-Gln	rs375986475
MT	4392	4392	C	T	1	tRNA-Gln
MT	4394	4394	C	T	2	tRNA-Gln
MT	4395	4395	A	G	2	tRNA-Gln
MT	4418	4418	T	C	2	tRNA-Met
MT	4435	4435	A	G	2	tRNA-Met
MT	4452	4452	T	C	3	tRNA-Met	rs377043134
MT	4454	4454	T	A	1	tRNA-Met	rs11510098
MT	4454	4454	T	C	7	tRNA-Met	rs11510098
MT	4464	4464	G	A	1	tRNA-Met
MT	4466	4466	A	G	1	tRNA-Met
MT	4484	4484	C	T	1	ND2		C15T	A5A	synonymous
MT	4491	4491	G	A	7	ND2	rs201172504	G22A	V8I	nonsynonymous
MT	4496	4496	C	T	1	ND2		C27T	I9I	synonymous
MT	4502	4502	T	C	1	ND2		T33C	S11S	synonymous
MT	4505	4505	C	T	1	ND2		C36T	T12T	synonymous
MT	4506	4506	A	G	1	ND2	rs11510099	A37G	I13V	nonsynonymous
MT	4508	4508	C	T	1	ND2		C39T	I13I	synonymous
MT	4512	4512	G	A	1	ND2		G43A	A15T	nonsynonymous
MT	4525	4525	T	C	1	ND2		T56C	I19T	nonsynonymous
MT	4529	4529	A	T	1	ND2		A60T	T20T	synonymous
MT	4538	4538	C	T	1	ND2		C69T	S23S	synonymous
MT	4541	4541	G	A	4	ND2		G72A	S24S	synonymous
MT	4550	4550	T	C	1	ND2		T81C	F27F	synonymous
MT	4553	4553	T	C	3	ND2		T84C	F28F	synonymous
MT	4561	4561	T	C	4	ND2	rs41376350	T92C	V31A	nonsynonymous
MT	4562	4562	A	C	1	ND2		A93G	V31V	synonymous
MT	4562	4562	A	G	9	ND2		A93G	V31V	synonymous
MT	4574	4574	A	G	1	ND2		A105G	M35M	synonymous
MT	4577	4577	C	T	1	ND2		C108T	N36N	synonymous
MT	4580	4580	G	A	2	ND2	rs28357975	G111A	M37M	synonymous
MT	4586	4586	T	C	2	ND2	rs372070966	T117C	A39A	synonymous
MT	4592	4592	T	C	3	ND2		T123C	I41I	synonymous
MT	4596	4596	G	A	4	ND2	rs1117207	G127A	V43I	nonsynonymous
MT	4598	4598	T	C	1	ND2		T129C	V43V	synonymous
MT	4612	4612	T	C	1	ND2		T143C	M48T	nonsynonymous
MT	4616	4616	C	T	1	ND2		C147T	N49N	synonymous
MT	4634	4634	T	C	1	ND2	rs374292687	T165C	A55A	synonymous
MT	4639	4639	T	C	4	ND2	rs41510547	T170C	I57T	nonsynonymous
MT	4640	4640	C	A	1	ND2		C171T	I57I	synonymous
MT	4640	4640	C	T	1	ND2		C171T	I57I	synonymous
MT	4643	4643	G	A	1	ND2		G174A	K58K	synonymous
MT	4646	4646	T	C	6	ND2		T177C	Y59Y	synonymous
MT	4654	4654	C	T	3	ND2		C185T	T62M	nonsynonymous
MT	4655	4655	G	A	9	ND2	rs28600732	G186A	T62T	synonymous
MT	4659	4659	G	A	3	ND2		G190A	A64T	nonsynonymous
MT	4670	4670	C	T	1	ND2		C201T	S67S	synonymous
MT	4673	4673	A	G	1	ND2		A204G	M68M	synonymous
MT	4674	4674	A	G	2	ND2		A205G	I69V	nonsynonymous
MT	4676	4676	C	T	1	ND2		C207T	I69I	synonymous
MT	4679	4679	T	C	1	ND2		T210C	L70L	synonymous
MT	4680	4680	C	A	1	ND2		C211A	L71M	nonsynonymous
MT	4688	4688	T	A	1	ND2		T219G	A73A	synonymous
MT	4688	4688	T	C	12	ND2		T219G	A73A	synonymous
MT	4688	4688	T	G	1	ND2		T219G	A73A	synonymous
MT	4695	4695	T	C	3	ND2		T226C	F76L	nonsynonymous
MT	4696	4696	T	C	2	ND2		T227C	F76S	nonsynonymous
MT	4697	4697	C	T	1	ND2		C228T	F76F	synonymous
MT	4703	4703	T	C	7	ND2		T234C	N78N	synonymous
MT	4705	4705	T	C	1	ND2		T236C	M79T	nonsynonymous
MT	4706	4706	A	G	1	ND2		A237G	M79M	synonymous
MT	4707	4707	C	T	1	ND2		C238T	L80F	nonsynonymous
MT	4709	4709	C	T	1	ND2		C240T	L80L	synonymous
MT	4711	4711	C	T	1	ND2		C242T	S81F	nonsynonymous
MT	4712	4712	C	T	1	ND2		C243T	S81S	synonymous
MT	4715	4715	A	G	3	ND2	rs28357976	A246G	G82G	synonymous
MT	4721	4721	A	G	1	ND2		A252G	W84W	synonymous
MT	4722	4722	A	G	1	ND2		A253G	T85A	nonsynonymous
MT	4727	4727	A	G	1	ND2		A258G	M86M	synonymous
MT	4732	4732	A	G	2	ND2	rs201854167	A263G	N88S	nonsynonymous
MT	4733	4733	T	C	2	ND2		T264C	N88N	synonymous
MT	4734	4734	A	G	1	ND2		A265G	T89A	nonsynonymous
MT	4735	4735	C	A	2	ND2		C266A	T89N	nonsynonymous
MT	4736	4736	T	C	2	ND2		T267C	T89T	synonymous
MT	4739	4739	C	T	2	ND2		C270T	T90T	synonymous
MT	4742	4742	T	C	4	ND2		T273C	N91N	synonymous
MT	4745	4745	A	G	1	ND2		A276T	Q92H	nonsynonymous
MT	4745	4745	A	T	1	ND2		A276T	Q92H	nonsynonymous
MT	4748	4748	C	T	1	ND2		C279T	Y93Y	synonymous
MT	4755	4755	T	C	2	ND2		T286C	L96L	synonymous
MT	4763	4763	C	A	1	ND2		C294T	I98I	synonymous
MT	4763	4763	C	T	1	ND2		C294T	I98I	synonymous
MT	4767	4767	A	G	4	ND2		A298G	M100V	nonsynonymous
MT	4769	4769	A	G	1	ND2	rs3021086	A300G	M100M	synonymous
MT	4772	4772	T	C	3	ND2		T303C	A101A	synonymous
MT	4775	4775	A	G	4	ND2		A306G	M102M	synonymous
MT	4781	4781	A	G	1	ND2		A312G	M104M	synonymous
MT	4787	4787	A	G	1	ND2		A318G	L106L	synonymous
MT	4790	4790	A	G	2	ND2		A321G	G107G	synonymous
MT	4793	4793	A	G	2	ND2		A324G	M108M	synonymous
MT	4796	4796	C	T	2	ND2		C327T	A109A	synonymous
MT	4802	4802	T	C	1	ND2		T333C	F111F	synonymous
MT	4808	4808	C	T	1	ND2		C339T	F113F	synonymous
MT	4811	4811	A	G	2	ND2		A342G	W114W	synonymous
MT	4814	4814	C	T	4	ND2		C345T	V115V	synonymous
MT	4820	4820	G	A	7	ND2	rs28357977	G351A	E117E	synonymous
MT	4823	4823	T	C	11	ND2		T354C	V118V	synonymous
MT	4824	4824	A	G	3	ND2		A355G	T119A	nonsynonymous
MT	4829	4829	A	G	2	ND2		A360G	Q120Q	synonymous
MT	4833	4833	A	G	2	ND2		A364G	T122A	nonsynonymous
MT	4838	4838	T	C	1	ND2		T369C	P123P	synonymous
MT	4841	4841	G	A	1	ND2		G372A	L124L	synonymous
MT	4843	4843	C	T	2	ND2		C374T	T125M	nonsynonymous
MT	4844	4844	A	G	1	ND2		A375G	T125T	synonymous
MT	4850	4850	C	T	1	ND2		C381T	G127G	synonymous
MT	4851	4851	C	T	1	ND2	rs28413696	C382T	L128L	synonymous
MT	4853	4853	G	A	4	ND2		G384A	L128L	synonymous
MT	4856	4856	T	C	4	ND2		T387C	L129L	synonymous
MT	4859	4859	T	C	2	ND2		T390C	L130L	synonymous
MT	4883	4883	C	T	2	ND2	rs200819199	C414T	P138P	synonymous
MT	4884	4884	A	G	1	ND2		A415G	I139V	nonsynonymous
MT	4895	4895	A	G	1	ND2		A426G	M142M	synonymous
MT	4896	4896	T	C	1	ND2		T427C	Y143H	nonsynonymous
MT	4902	4902	A	C	1	ND2		A433C	I145L	nonsynonymous
MT	4904	4904	C	T	2	ND2		C435T	I145I	synonymous
MT	4907	4907	T	C	3	ND2		T438C	S146S	synonymous
MT	4911	4911	T	G	1	ND2		T442G	S148A	nonsynonymous
MT	4913	4913	A	C	1	ND2		A444C	S148S	synonymous
MT	4916	4916	A	G	3	ND2		A447G	L149L	synonymous
MT	4917	4917	A	G	5	ND2	rs28357980	A448G	N150D	nonsynonymous
MT	4924	4924	G	A	7	ND2		G455C	S152T	nonsynonymous
MT	4924	4924	G	C	1	ND2		G455C	S152T	nonsynonymous
MT	4928	4928	T	C	3	ND2		T459C	L153L	synonymous
MT	4931	4931	C	T	1	ND2		C462T	L154L	synonymous
MT	4936	4936	C	T	3	ND2		C467T	T156I	nonsynonymous
MT	4937	4937	T	C	5	ND2		T468C	T156T	synonymous
MT	4943	4943	A	G	1	ND2		A474G	S158S	synonymous
MT	4949	4949	A	G	1	ND2	rs375775796	A480G	L160L	synonymous
MT	4958	4958	A	G	2	ND2		A489G	M163M	synonymous
MT	4959	4959	G	A	5	ND2		G490A	A164T	nonsynonymous
MT	4960	4960	C	T	1	ND2		C491T	A164V	nonsynonymous
MT	4964	4964	C	T	2	ND2		C495T	G165G	synonymous
MT	4965	4965	A	G	1	ND2		A496G	S166G	nonsynonymous
MT	4967	4967	T	C	2	ND2		T498C	S166S	synonymous
MT	4970	4970	A	G	2	ND2		A501G	W167W	synonymous
MT	4973	4973	T	C	3	ND2		T504C	G168G	synonymous
MT	4976	4976	A	G	1	ND2		A507G	G169G	synonymous
MT	4977	4977	T	C	3	ND2	rs28357981	T508C	L170L	synonymous
MT	4991	4991	G	A	7	ND2		G522A	Q174Q	synonymous
MT	4997	4997	C	T	1	ND2		C528T	R176R	synonymous
MT	5004	5004	T	C	4	ND2	rs41419549	T535C	L179L	synonymous
MT	5021	5021	T	C	1	ND2		T552C	I184I	synonymous
MT	5024	5024	C	T	1	ND2		C555T	T185T	synonymous
MT	5027	5027	C	T	2	ND2		C558T	H186H	synonymous
MT	5029	5029	T	C	1	ND2		T560C	M187T	nonsynonymous
MT	5036	5036	A	G	2	ND2	rs28357982	A567G	W189W	synonymous
MT	5045	5045	A	G	1	ND2		A576G	A192A	synonymous
MT	5046	5046	G	A	5	ND2		G577A	V193I	nonsynonymous
MT	5048	5048	T	C	2	ND2		T579C	V193V	synonymous
MT	5049	5049	C	T	1	ND2	rs28494478	C580T	L194L	synonymous
MT	5051	5051	A	G	2	ND2		A582G	L194L	synonymous
MT	5054	5054	G	A	9	ND2	rs28570593	G585C	P195P	synonymous
MT	5054	5054	G	C	3	ND2	rs28570593	G585C	P195P	synonymous
MT	5060	5060	C	T	1	ND2		C591T	N197N	synonymous
MT	5063	5063	T	C	3	ND2		T594C	P198P	synonymous
MT	5069	5069	A	T	1	ND2		A600T	M200I	nonsynonymous
MT	5074	5074	T	C	1	ND2		T605C	I202T	nonsynonymous
MT	5075	5075	T	C	2	ND2		T606C	I202I	synonymous
MT	5076	5076	C	T	1	ND2		C607T	L203F	nonsynonymous
MT	5081	5081	T	C	4	ND2		T612C	N204N	synonymous
MT	5082	5082	T	C	4	ND2		T613C	L205L	synonymous
MT	5084	5084	A	G	1	ND2		A615G	L205L	synonymous
MT	5087	5087	T	C	1	ND2		T618C	T206T	synonymous
MT	5090	5090	T	C	2	ND2		T621C	I207I	synonymous
MT	5093	5093	T	C	3	ND2		T624C	Y208Y	synonymous
MT	5096	5096	T	C	2	ND2		T627C	I209I	synonymous
MT	5100	5100	C	T	1	ND2		C631T	L211L	synonymous
MT	5102	5102	A	G	1	ND2		A633G	L211L	synonymous
MT	5104	5104	C	T	1	ND2		C635T	T212I	nonsynonymous
MT	5108	5108	T	C	8	ND2		T639C	T213T	synonymous
MT	5111	5111	C	T	2	ND2		C642T	T214T	synonymous
MT	5118	5118	C	T	1	ND2		C649T	L217L	synonymous
MT	5120	5120	A	G	2	ND2		A651G	L217L	synonymous
MT	5124	5124	C	A	1	ND2		C655A	L219I	nonsynonymous
MT	5127	5127	A	G	1	ND2		A658G	N220D	nonsynonymous
MT	5128	5128	A	G	1	ND2		A659G	N220S	nonsynonymous
MT	5130	5130	T	C	1	ND2		T661C	L221L	synonymous
MT	5135	5135	C	T	1	ND2		C666T	N222N	synonymous
MT	5141	5141	C	T	1	ND2		C672T	S224S	synonymous
MT	5147	5147	G	A	24	ND2	rs367778601	G678A	T226T	synonymous
MT	5153	5153	A	G	5	ND2		A684G	L228L	synonymous
MT	5157	5157	C	T	1	ND2		C688T	L230L	synonymous
MT	5162	5162	T	C	2	ND2		T693C	S231S	synonymous
MT	5165	5165	C	T	2	ND2		C696T	R232R	synonymous
MT	5174	5174	C	T	1	ND2		C705T	N235N	synonymous
MT	5177	5177	G	A	2	ND2		G708A	K236K	synonymous
MT	5178	5178	C	A	1	ND2	rs28357984	C709A	L237M	nonsynonymous
MT	5181	5181	A	G	1	ND2		A712G	T238A	nonsynonymous
MT	5186	5186	A	G	1	ND2		A717T	W239C	nonsynonymous
MT	5186	5186	A	T	1	ND2		A717T	W239C	nonsynonymous
MT	5187	5187	C	T	1	ND2		C718T	L240L	synonymous
MT	5192	5192	A	G	1	ND2		A723G	T241T	synonymous
MT	5194	5194	C	T	1	ND2		C725T	P242L	nonsynonymous
MT	5196	5196	T	C	2	ND2		T727C	L243L	synonymous
MT	5198	5198	A	G	1	ND2		A729G	L243L	synonymous
MT	5201	5201	T	C	4	ND2		T732C	I244I	synonymous
MT	5205	5205	T	C	1	ND2		T736C	S246P	nonsynonymous
MT	5206	5206	C	T	1	ND2		C737T	S246F	nonsynonymous
MT	5211	5211	C	T	1	ND2		C742T	L248F	nonsynonymous
MT	5213	5213	C	T	2	ND2		C744T	L248L	synonymous
MT	5231	5231	G	A	9	ND2	rs371345850	G762A	L254L	synonymous
MT	5234	5234	C	T	1	ND2		C765T	P255P	synonymous
MT	5237	5237	G	A	8	ND2		G768A	P256P	synonymous
MT	5240	5240	A	G	1	ND2		A771G	L257L	synonymous
MT	5249	5249	T	C	2	ND2		T780C	F260F	synonymous
MT	5250	5250	T	C	5	ND2	rs28643483	T781C	L261L	synonymous
MT	5252	5252	G	A	3	ND2		G783A	L261L	synonymous
MT	5255	5255	C	T	3	ND2		C786T	P262P	synonymous
MT	5261	5261	G	A	5	ND2		G792A	W264W	synonymous
MT	5262	5262	G	A	5	ND2	rs370378529	G793A	A265T	nonsynonymous
MT	5263	5263	C	T	8	ND2	rs41320049	C794T	A265V	nonsynonymous
MT	5264	5264	C	T	1	ND2	rs367666378	C795T	A265A	synonymous
MT	5265	5265	A	G	1	ND2		A796G	I266V	nonsynonymous
MT	5267	5267	T	C	1	ND2		T798C	I266I	synonymous
MT	5270	5270	C	T	1	ND2		C801T	I267I	synonymous
MT	5276	5276	A	G	2	ND2		A807G	E269E	synonymous
MT	5277	5277	T	C	2	ND2		T808C	F270L	nonsynonymous
MT	5285	5285	A	G	1	ND2	rs28357986	A816G	K272K	synonymous
MT	5291	5291	T	C	3	ND2		T822C	N274N	synonymous
MT	5297	5297	C	T	1	ND2		C828T	L276L	synonymous
MT	5298	5298	A	G	3	ND2		A829G	I277V	nonsynonymous
MT	5300	5300	C	T	3	ND2	rs376259646	C831T	I277I	synonymous
MT	5301	5301	A	G	3	ND2	rs199794187	A832G	I278V	nonsynonymous
MT	5302	5302	T	C	4	ND2		T833C	I278T	nonsynonymous
MT	5309	5309	C	G	1	ND2		C840G	T280T	synonymous
MT	5315	5315	A	G	1	ND2		A846G	M282M	synonymous
MT	5319	5319	A	G	6	ND2	rs28456039	A850T	T284S	nonsynonymous
MT	5319	5319	A	T	1	ND2		A850T	T284S	nonsynonymous
MT	5321	5321	C	T	1	ND2		C852T	T284T	synonymous
MT	5322	5322	A	C	1	ND2		A853C	I285L	nonsynonymous
MT	5324	5324	C	T	1	ND2		C855T	I285I	synonymous
MT	5325	5325	A	T	1	ND2		A856T	T286S	nonsynonymous
MT	5331	5331	C	A	1	ND2	rs200778062	C862A	L288I	nonsynonymous
MT	5333	5333	T	C	1	ND2		T864C	L288L	synonymous
MT	5336	5336	C	T	1	ND2		C867T	N289N	synonymous
MT	5342	5342	C	T	1	ND2		C873T	Y291Y	synonymous
MT	5348	5348	C	T	2	ND2		C879T	Y293Y	synonymous
MT	5351	5351	A	G	1	ND2		A882G	L294L	synonymous
MT	5360	5360	C	T	1	ND2		C891T	I297I	synonymous
MT	5366	5366	C	A	1	ND2		C897A	S299S	synonymous
MT	5372	5372	A	G	1	ND2		A903G	S301S	synonymous
MT	5375	5375	C	T	2	ND2		C906T	I302I	synonymous
MT	5378	5378	A	G	4	ND2		A909G	T303T	synonymous
MT	5387	5387	C	T	1	ND2		C918T	P306P	synonymous
MT	5390	5390	A	G	3	ND2	rs41333444	A921G	M307M	synonymous
MT	5393	5393	T	C	4	ND2	rs28357987	T924C	S308S	synonymous
MT	5414	5414	A	G	2	ND2		A945G	W315W	synonymous
MT	5417	5417	G	A	3	ND2		G948A	Q316Q	synonymous
MT	5418	5418	T	C	1	ND2		T949C	F317L	nonsynonymous
MT	5420	5420	T	C	2	ND2		T951C	F317F	synonymous
MT	5423	5423	A	G	1	ND2		A954G	E318E	synonymous
MT	5426	5426	T	C	5	ND2		T957C	H319H	synonymous
MT	5427	5427	A	G	1	ND2		A958G	T320A	nonsynonymous
MT	5432	5432	A	G	1	ND2		A963G	K321K	synonymous
MT	5435	5435	C	T	1	ND2		C966T	P322P	synonymous
MT	5437	5437	C	T	1	ND2		C968T	T323I	nonsynonymous
MT	5441	5441	A	G	2	ND2		A972T	P324P	synonymous
MT	5441	5441	A	T	1	ND2		A972T	P324P	synonymous
MT	5442	5442	T	C	6	ND2	rs3020601	T973C	F325L	nonsynonymous
MT	5450	5450	C	T	1	ND2		C981T	P327P	synonymous
MT	5452	5452	C	T	1	ND2		C983T	T328M	nonsynonymous
MT	5456	5456	C	T	1	ND2		C987T	L329L	synonymous
MT	5459	5459	C	T	1	ND2		C990T	I330I	synonymous
MT	5460	5460	G	A	36	ND2	rs3021088	G991A	A331T	nonsynonymous
MT	5461	5461	C	T	1	ND2		C992T	A331V	nonsynonymous
MT	5463	5463	C	T	1	ND2		C994T	L332F	nonsynonymous
MT	5465	5465	T	C	2	ND2	rs3902405	T996C	L332L	synonymous
MT	5466	5466	A	G	1	ND2		A997G	T333A	nonsynonymous
MT	5471	5471	G	A	9	ND2		G1002A	T334T	synonymous
MT	5480	5480	A	G	3	ND2		A1011G	L337L	synonymous
MT	5483	5483	T	C	5	ND2		T1014C	P338P	synonymous
MT	5486	5486	C	T	1	ND2		C1017T	I339I	synonymous
MT	5489	5489	C	A	1	ND2		C1020A	S340S	synonymous
MT	5492	5492	T	C	9	ND2	rs377109345	T1023C	P341P	synonymous
MT	5493	5493	T	C	2	ND2		T1024C	F342L	nonsynonymous
MT	5494	5494	T	G	1	ND2		T1025G	F342C	nonsynonymous
MT	5495	5495	T	C	3	ND2	rs3020602	T1026C	F342F	synonymous
MT	5498	5498	A	G	3	ND2		A1029G	M343M	synonymous
MT	5499	5499	C	T	1	ND2		C1030T	L344L	synonymous
MT	5501	5501	A	G	1	ND2		A1032G	L344L	synonymous
MT	5503	5503	T	C	1	ND2		T1034C	M345T	nonsynonymous
MT	5507	5507	C	A	1	ND2		C1038A	I346M	nonsynonymous
MT	5508	5508	T	C	2	ND2		T1039C	L347L	synonymous
MT	5509	5509	T	C	1	ND2		T1040C	L347S	nonsynonymous
MT	5510	5510	A	G	1	ND2		A1041G	L347L	synonymous
MT	5514	5514	A	G	1	tRNA-Trp
MT	5515	5515	A	G	1	tRNA-Trp
MT	5527	5527	A	G	1	tRNA-Trp
MT	5539	5539	A	G	3	tRNA-Trp
MT	5553	5553	T	C	2	tRNA-Trp
MT	5553	5553	T	G	1	tRNA-Trp
MT	5554	5554	C	A	1	tRNA-Trp
MT	5557	5557	T	C	4	tRNA-Trp
MT	5558	5558	A	G	5	tRNA-Trp
MT	5563	5563	G	A	3	tRNA-Trp
MT	5567	5567	T	C	1	tRNA-Trp
MT	5568	5568	A	G	1	tRNA-Trp	rs200719361
MT	5580	5580	T	C	9	gap
MT	5581	5581	A	G	4	gap	rs2854136
MT	5582	5582	A	C	1	gap
MT	5582	5582	A	G	3	gap	rs376417118
MT	5583	5583	C	T	2	gap
MT	5584	5584	A	G	1	gap
MT	5585	5585	G	A	14	gap
MT	5586	5586	C	T	1	gap
MT	5587	5587	T	C	1	tRNA-Ala
MT	5592	5592	A	G	3	tRNA-Ala
MT	5601	5601	C	T	2	tRNA-Ala
MT	5603	5603	C	T	1	tRNA-Ala	rs369496446
MT	5608	5608	C	T	1	tRNA-Ala
MT	5618	5618	T	C	2	tRNA-Ala
MT	5628	5628	T	C	1	tRNA-Ala
MT	5633	5633	C	T	1	tRNA-Ala
MT	5655	5655	T	C	2	tRNA-Ala
MT	5656	5656	A	G	6	gap
MT	5686	5686	A	T	1	tRNA-Asn
MT	5704	5704	C	T	1	tRNA-Asn
MT	5711	5711	A	G	1	tRNA-Asn	rs2854138
MT	5744	5744	G	A	3	gap
MT	5746	5746	G	A	4	gap
MT	5747	5747	A	G	3	gap
MT	5773	5773	G	A	14	tRNA-Cys	rs201932824
MT	5774	5774	T	A	1	tRNA-Cys
MT	5774	5774	T	C	3	tRNA-Cys
MT	5775	5775	T	C	1	tRNA-Cys
MT	5780	5780	G	A	1	tRNA-Cys
MT	5782	5782	T	C	2	tRNA-Cys
MT	5783	5783	G	A	1	tRNA-Cys
MT	5785	5785	T	C	1	tRNA-Cys
MT	5788	5788	T	C	2	tRNA-Cys
MT	5790	5790	C	A	1	tRNA-Cys
MT	5811	5811	A	G	2	tRNA-Cys
MT	5813	5813	A	G	1	tRNA-Cys
MT	5814	5814	T	C	2	tRNA-Cys	rs200077222
MT	5817	5817	C	T	1	tRNA-Cys
MT	5821	5821	G	A	7	tRNA-Cys	rs200587831
MT	5823	5823	A	G	2	tRNA-Cys
MT	5824	5824	G	A	2	tRNA-Cys
MT	5826	5826	T	C	1	tRNA-Cys,tRNA-Tyr
MT	5836	5836	A	G	4	tRNA-Tyr
MT	5839	5839	C	T	1	tRNA-Tyr
MT	5843	5843	A	G	2	tRNA-Tyr	rs118203894
MT	5846	5846	C	T	1	tRNA-Tyr
MT	5892	5892	T	C	2	gap
MT	5893	5893	C	T	1	gap
MT	5894	5894	A	C	2	gap
MT	5894	5894	A	G	8	gap
MT	5896	5896	C	T	1	gap
MT	5910	5910	G	A	2	COX1		G7A	A3T	nonsynonymous
MT	5911	5911	C	T	3	COX1		C8T	A3V	nonsynonymous
MT	5913	5913	G	A	2	COX1	rs201617272	G10A	D4N	nonsynonymous
MT	5915	5915	C	T	2	COX1		C12T	D4D	synonymous
MT	5918	5918	T	C	3	COX1		T15C	R5R	synonymous
MT	5922	5922	C	T	1	COX1		C19T	L7L	synonymous
MT	5930	5930	T	C	1	COX1		T27C	S9S	synonymous
MT	5951	5951	A	G	3	COX1	rs7340122	A48G	G16G	synonymous
MT	5960	5960	C	T	1	COX1		C57T	Y19Y	synonymous
MT	5964	5964	T	C	5	COX1		T61C	L21L	synonymous
MT	5969	5969	C	T	1	COX1		C66T	F22F	synonymous
MT	5978	5978	A	G	4	COX1		A75G	W25W	synonymous
MT	5979	5979	G	A	3	COX1		G76A	A26T	nonsynonymous
MT	5981	5981	T	C	1	COX1		T78C	A26A	synonymous
MT	5984	5984	A	G	2	COX1	rs370547097	A81G	G27G	synonymous
MT	5985	5985	G	A	1	COX1		G82A	V28I	nonsynonymous
MT	5987	5987	C	T	2	COX1		C84T	V28V	synonymous
MT	5999	5999	T	C	3	COX1		T96C	A32A	synonymous
MT	6002	6002	A	G	1	COX1		A99G	L33L	synonymous
MT	6005	6005	C	T	1	COX1		C102T	S34S	synonymous
MT	6014	6014	T	C	1	COX1		T111C	I37I	synonymous
MT	6018	6018	G	A	1	COX1		G115A	A39T	nonsynonymous
MT	6020	6020	C	T	1	COX1		C117T	A39A	synonymous
MT	6023	6023	G	A	7	COX1		G120A	E40E	synonymous
MT	6026	6026	G	A	6	COX1	rs41474553	G123A	L41L	synonymous
MT	6032	6032	G	A	1	COX1		G129A	Q43Q	synonymous
MT	6035	6035	A	G	1	COX1		A132G	P44P	synonymous
MT	6040	6040	A	C	1	COX1		A137G	N46S	nonsynonymous
MT	6040	6040	A	G	3	COX1		A137G	N46S	nonsynonymous
MT	6041	6041	C	T	1	COX1		C138T	N46N	synonymous
MT	6045	6045	C	A	1	COX1		C142T	L48L	synonymous
MT	6045	6045	C	T	1	COX1	rs41331648	C142T	L48L	synonymous
MT	6047	6047	A	G	1	COX1		A144G	L48L	synonymous
MT	6050	6050	T	C	1	COX1		T147C	G49G	synonymous
MT	6053	6053	C	T	2	COX1		C150T	N50N	synonymous
MT	6060	6060	A	G	1	COX1		A157G	I53V	nonsynonymous
MT	6071	6071	T	C	3	COX1	rs7340086	T168C	V56V	synonymous
MT	6074	6074	C	T	1	COX1		C171T	I57I	synonymous
MT	6077	6077	C	T	1	COX1		C174T	V58V	synonymous
MT	6083	6083	C	T	1	COX1		C180T	A60A	synonymous
MT	6086	6086	T	C	1	COX1		T183C	H61H	synonymous
MT	6092	6092	T	C	3	COX1		T189C	F63F	synonymous
MT	6098	6098	A	G	1	COX1		A195G	M65M	synonymous
MT	6101	6101	C	T	1	COX1		C198T	I66I	synonymous
MT	6113	6113	A	G	1	COX1		A210G	V70V	synonymous
MT	6116	6116	A	G	2	COX1		A213G	M71M	synonymous
MT	6119	6119	C	T	2	COX1		C216T	P72P	synonymous
MT	6122	6122	C	T	1	COX1		C219T	I73I	synonymous
MT	6125	6125	A	G	1	COX1		A222G	M74M	synonymous
MT	6128	6128	C	T	1	COX1		C225T	I75I	synonymous
MT	6131	6131	A	G	4	COX1		A228G	G76G	synonymous
MT	6134	6134	C	T	1	COX1		C231T	G77G	synonymous
MT	6146	6146	A	G	2	COX1		A243G	W81W	synonymous
MT	6150	6150	G	A	2	COX1		G247A	V83I	nonsynonymous
MT	6152	6152	T	C	6	COX1	rs41362652	T249C	V83V	synonymous
MT	6156	6156	C	T	1	COX1		C253T	L85L	synonymous
MT	6164	6164	C	T	8	COX1		C261T	I87I	synonymous
MT	6167	6167	T	C	2	COX1	rs28731388	T264G	G88G	synonymous
MT	6167	6167	T	G	1	COX1	rs28731388	T264G	G88G	synonymous
MT	6170	6170	C	T	1	COX1		C267T	A89A	synonymous
MT	6173	6173	C	T	2	COX1		C270T	P90P	synonymous
MT	6176	6176	T	C	2	COX1		T273C	D91D	synonymous
MT	6179	6179	G	A	3	COX1		G276A	M92M	synonymous
MT	6182	6182	G	A	6	COX1	rs372603549	G279A	A93A	synonymous
MT	6185	6185	T	C	4	COX1	rs1029272	T282C	F94F	synonymous
MT	6209	6209	C	T	1	COX1		C306T	F102F	synonymous
MT	6216	6216	T	C	8	COX1		T313C	L105L	synonymous
MT	6218	6218	A	G	1	COX1		A315G	L105L	synonymous
MT	6221	6221	T	A	1	COX1		T318C	P106P	synonymous
MT	6221	6221	T	C	10	COX1	rs370472320	T318C	P106P	synonymous
MT	6227	6227	T	C	2	COX1		T324C	S108S	synonymous
MT	6228	6228	C	T	1	COX1		C325T	L109F	nonsynonymous
MT	6231	6231	C	T	2	COX1		C328T	L110L	synonymous
MT	6237	6237	C	A	1	COX1		C334A	L112M	nonsynonymous
MT	6245	6245	A	G	1	COX1		A342G	A114A	synonymous
MT	6248	6248	T	C	2	COX1		T345C	S115S	synonymous
MT	6249	6249	G	A	4	COX1		G346A	A116T	nonsynonymous
MT	6253	6253	T	C	6	COX1	rs200165736	T350C	M117T	nonsynonymous
MT	6254	6254	A	G	1	COX1		A351G	M117M	synonymous
MT	6257	6257	G	A	3	COX1	rs2856983	G354A	V118V	synonymous
MT	6260	6260	G	A	10	COX1	rs201395766	G357A	E119E	synonymous
MT	6261	6261	G	A	10	COX1	rs201262114	G358A	A120T	nonsynonymous
MT	6266	6266	A	G	2	COX1		A363G	G121G	synonymous
MT	6267	6267	G	A	6	COX1	rs202216551	G364A	A122T	nonsynonymous
MT	6272	6272	A	G	3	COX1		A369G	G123G	synonymous
MT	6275	6275	A	G	1	COX1		A372G	T124T	synonymous
MT	6278	6278	T	C	1	COX1		T375C	G125G	synonymous
MT	6281	6281	A	G	1	COX1		A378G	W126W	synonymous
MT	6284	6284	A	G	3	COX1		A381G	T127T	synonymous
MT	6285	6285	G	A	2	COX1		G382A	V128I	nonsynonymous
MT	6290	6290	C	T	1	COX1		C387T	Y129Y	synonymous
MT	6293	6293	T	C	9	COX1		T390C	P130P	synonymous
MT	6296	6296	C	A	1	COX1		C393T	P131P	synonymous
MT	6296	6296	C	T	1	COX1		C393T	P131P	synonymous
MT	6297	6297	T	C	7	COX1		T394C	L132L	synonymous
MT	6299	6299	A	G	1	COX1		A396G	L132L	synonymous
MT	6302	6302	A	G	1	COX1		A399G	A133A	synonymous
MT	6305	6305	G	A	2	COX1		G402A	G134G	synonymous
MT	6308	6308	C	T	1	COX1	rs1029293	C405T	N135N	synonymous
MT	6311	6311	C	T	1	COX1		C408T	Y136Y	synonymous
MT	6314	6314	C	T	1	COX1		C411T	S137S	synonymous
MT	6320	6320	T	C	1	COX1		T417C	P139P	synonymous
MT	6323	6323	A	G	1	COX1		A420G	G140G	synonymous
MT	6332	6332	A	G	1	COX1		A429G	V143V	synonymous
MT	6338	6338	A	G	1	COX1		A435G	L145L	synonymous
MT	6340	6340	C	T	1	COX1		C437T	T146I	nonsynonymous
MT	6341	6341	C	T	1	COX1		C438T	T146T	synonymous
MT	6345	6345	T	C	1	COX1		T442C	F148L	nonsynonymous
MT	6351	6351	T	C	2	COX1		T448C	L150L	synonymous
MT	6353	6353	A	G	3	COX1		A450G	L150L	synonymous
MT	6359	6359	A	G	4	COX1		A456G	L152L	synonymous
MT	6365	6365	T	C	1	COX1	rs41464546	T462C	G154G	synonymous
MT	6366	6366	G	A	7	COX1	rs370673798	G463A	V155I	nonsynonymous
MT	6367	6367	T	C	2	COX1		T464C	V155A	nonsynonymous
MT	6371	6371	C	T	1	COX1		C468T	S156S	synonymous
MT	6374	6374	T	C	3	COX1		T471C	S157S	synonymous
MT	6377	6377	C	T	1	COX1		C474T	I158I	synonymous
MT	6378	6378	T	C	5	COX1		T475C	L159L	synonymous
MT	6383	6383	G	A	7	COX1	rs1041840	G480A	G160G	synonymous
MT	6386	6386	C	T	1	COX1		C483T	A161A	synonymous
MT	6392	6392	T	C	6	COX1		T489C	N163N	synonymous
MT	6401	6401	A	G	1	COX1	rs375620468	A498G	T166T	synonymous
MT	6407	6407	T	C	3	COX1		T504C	I168I	synonymous
MT	6410	6410	C	T	2	COX1		C507T	I169I	synonymous
MT	6413	6413	T	C	5	COX1	rs28665937	T510C	N170N	synonymous
MT	6416	6416	A	G	1	COX1		A513G	M171M	synonymous
MT	6425	6425	T	C	3	COX1		T522C	P174P	synonymous
MT	6445	6445	C	T	1	COX1		C542T	T181M	nonsynonymous
MT	6446	6446	G	A	5	COX1		G543T	T181T	synonymous
MT	6446	6446	G	T	1	COX1		G543T	T181T	synonymous
MT	6452	6452	C	T	1	COX1		C549T	L183L	synonymous
MT	6455	6455	C	T	2	COX1	rs28516468	C552T	F184F	synonymous
MT	6461	6461	A	G	2	COX1	rs3902406	A558G	W186W	synonymous
MT	6464	6464	C	A	1	COX1		C561A	S187S	synonymous
MT	6473	6473	C	T	2	COX1	rs1029294	C570T	I190I	synonymous
MT	6480	6480	G	A	3	COX1	rs199476128	G577A	V193I	nonsynonymous
MT	6482	6482	C	T	1	COX1	rs368618559	C579T	V193V	synonymous
MT	6485	6485	A	G	1	COX1		A582G	L194L	synonymous
MT	6488	6488	T	C	1	COX1		T585C	L195L	synonymous
MT	6489	6489	C	A	1	COX1	rs28461189	C586A	L196I	nonsynonymous
MT	6491	6491	C	A	1	COX1		C588T	L196L	synonymous
MT	6491	6491	C	T	1	COX1		C588T	L196L	synonymous
MT	6492	6492	C	T	1	COX1		C589T	L197L	synonymous
MT	6497	6497	T	C	2	COX1		T594C	S198S	synonymous
MT	6503	6503	A	C	1	COX1		A600C	P200P	synonymous
MT	6506	6506	C	T	1	COX1		C603T	V201V	synonymous
MT	6515	6515	T	C	3	COX1		T612G	A204A	synonymous
MT	6515	6515	T	G	1	COX1		T612G	A204A	synonymous
MT	6518	6518	C	T	2	COX1		C615T	G205G	synonymous
MT	6524	6524	T	C	3	COX1		T621C	T207T	synonymous
MT	6527	6527	A	G	3	COX1	rs1015433	A624G	M208M	synonymous
MT	6528	6528	C	T	3	COX1		C625T	L209L	synonymous
MT	6531	6531	C	T	1	COX1		C628T	L210L	synonymous
MT	6546	6546	C	T	1	COX1		C643T	L215F	nonsynonymous
MT	6548	6548	C	T	1	COX1	rs28358870	C645T	L215L	synonymous
MT	6554	6554	C	T	1	COX1		C651T	T217T	synonymous
MT	6557	6557	C	T	1	COX1		C654T	T218T	synonymous
MT	6563	6563	C	T	1	COX1		C660T	F220F	synonymous
MT	6570	6570	G	T	2	COX1		G667T	A223S	nonsynonymous
MT	6575	6575	A	G	1	COX1		A672G	G224G	synonymous
MT	6578	6578	A	G	1	COX1		A675G	G225G	synonymous
MT	6581	6581	A	G	1	COX1		A678G	G226G	synonymous
MT	6584	6584	C	T	2	COX1		C681T	D227D	synonymous
MT	6587	6587	C	T	1	COX1	rs371925594	C684T	P228P	synonymous
MT	6599	6599	A	G	2	COX1		A696G	Q232Q	synonymous
MT	6602	6602	C	T	2	COX1		C699T	H233H	synonymous
MT	6605	6605	A	G	1	COX1		A702G	L234L	synonymous
MT	6614	6614	T	C	2	COX1	rs28410416	T711C	F237F	synonymous
MT	6620	6620	T	C	18	COX1		T717G	G239G	synonymous
MT	6620	6620	T	G	1	COX1		T717G	G239G	synonymous
MT	6626	6626	T	C	1	COX1		T723C	P241P	synonymous
MT	6629	6629	A	G	5	COX1		A726G	E242E	synonymous
MT	6632	6632	T	C	3	COX1		T729C	V243V	synonymous
MT	6635	6635	T	C	1	COX1		T732C	Y244Y	synonymous
MT	6638	6638	T	C	1	COX1		T735C	I245I	synonymous
MT	6641	6641	T	C	2	COX1		T738C	L246L	synonymous
MT	6644	6644	C	T	1	COX1		C741T	I247I	synonymous
MT	6647	6647	A	G	3	COX1		A744G	L248L	synonymous
MT	6653	6653	C	T	1	COX1		C750T	G250G	synonymous
MT	6663	6663	A	G	1	COX1	rs200784106	A760G	I254V	nonsynonymous
MT	6665	6665	C	T	1	COX1		C762T	I254I	synonymous
MT	6671	6671	T	C	5	COX1	rs1978028	T768C	H256H	synonymous
MT	6674	6674	T	C	2	COX1		T771C	I257I	synonymous
MT	6680	6680	T	C	6	COX1	rs41352249	T777C	T259T	synonymous
MT	6681	6681	T	C	1	COX1	rs376588845	T778C	Y260H	nonsynonymous
MT	6683	6683	C	T	1	COX1		C780T	Y260Y	synonymous
MT	6689	6689	C	T	1	COX1		C786T	S262S	synonymous
MT	6692	6692	A	G	1	COX1		A789G	G263G	synonymous
MT	6701	6701	A	G	1	COX1		A798G	E266E	synonymous
MT	6704	6704	A	G	1	COX1		A801G	P267P	synonymous
MT	6707	6707	T	C	1	COX1		T804C	F268F	synonymous
MT	6710	6710	A	G	1	COX1		A807G	G269G	synonymous
MT	6713	6713	C	T	3	COX1		C810T	Y270Y	synonymous
MT	6716	6716	A	G	2	COX1		A813G	M271M	synonymous
MT	6719	6719	T	C	6	COX1	rs28358872	T816C	G272G	synonymous
MT	6722	6722	G	A	4	COX1		G819A	M273M	synonymous
MT	6723	6723	G	A	1	COX1	rs370386332	G820A	V274I	nonsynonymous
MT	6728	6728	A	G	1	COX1		A825G	W275W	synonymous
MT	6734	6734	G	A	5	COX1	rs41413745	G831A	M277M	synonymous
MT	6737	6737	A	G	1	COX1		A834G	M278M	synonymous
MT	6740	6740	A	G	1	COX1		A837G	S279S	synonymous
MT	6743	6743	T	C	1	COX1		T840C	I280I	synonymous
MT	6752	6752	A	G	6	COX1	rs41332953	A849G	L283L	synonymous
MT	6755	6755	G	A	7	COX1		G852A	G284G	synonymous
MT	6764	6764	G	A	1	COX1		G861A	V287V	synonymous
MT	6770	6770	A	G	1	COX1		A867G	A289A	synonymous
MT	6776	6776	T	C	3	COX1		T873C	H291H	synonymous
MT	6791	6791	A	G	3	COX1		A888G	G296G	synonymous
MT	6794	6794	A	G	2	COX1		A891G	M297M	synonymous
MT	6806	6806	A	G	3	COX1		A903G	T301T	synonymous
MT	6815	6815	T	C	7	COX1		T912C	Y304Y	synonymous
MT	6827	6827	T	C	4	COX1	rs1978000	T924C	A308A	synonymous
MT	6830	6830	C	A	1	COX1		C927A	T309T	synonymous
MT	6836	6836	C	T	2	COX1		C933T	I311I	synonymous
MT	6842	6842	T	C	1	COX1		T939C	A313A	synonymous
MT	6845	6845	C	T	1	COX1		C942T	I314I	synonymous
MT	6852	6852	G	A	1	COX1		G949A	G317S	nonsynonymous
MT	6869	6869	C	T	1	COX1		C966T	S322S	synonymous
MT	6881	6881	A	G	4	COX1		A978G	T326T	synonymous
MT	6884	6884	C	T	1	COX1		C981T	L327L	synonymous
MT	6887	6887	C	T	1	COX1		C984T	H328H	synonymous
MT	6890	6890	A	G	1	COX1		A987G	G329G	synonymous
MT	6893	6893	C	T	1	COX1		C990T	S330S	synonymous
MT	6896	6896	T	C	3	COX1		T993C	N331N	synonymous
MT	6899	6899	G	A	4	COX1		G996A	M332M	synonymous
MT	6905	6905	A	G	2	COX1		A1002G	W334W	synonymous
MT	6911	6911	T	C	1	COX1		T1008C	A336A	synonymous
MT	6915	6915	G	A	1	COX1		G1012A	V338M	nonsynonymous
MT	6917	6917	G	A	2	COX1		G1014A	V338V	synonymous
MT	6920	6920	C	A	1	COX1		C1017A	L339L	synonymous
MT	6923	6923	A	G	1	COX1		A1020G	W340W	synonymous
MT	6929	6929	A	G	3	COX1		A1026G	L342L	synonymous
MT	6932	6932	A	G	3	COX1		A1029G	G343G	synonymous
MT	6935	6935	C	T	1	COX1		C1032T	F344F	synonymous
MT	6938	6938	C	T	2	COX1		C1035T	I345I	synonymous
MT	6941	6941	T	C	1	COX1		T1038C	F346F	synonymous
MT	6950	6950	C	T	1	COX1		C1047T	T349T	synonymous
MT	6951	6951	G	A	1	COX1		G1048A	V350M	nonsynonymous
MT	6953	6953	A	G	1	COX1		A1050G	V350V	synonymous
MT	6956	6956	T	C	3	COX1	rs374976634	T1053C	G351G	synonymous
MT	6959	6959	C	T	1	COX1		C1056T	G352G	synonymous
MT	6960	6960	C	T	1	COX1		C1057T	L353L	synonymous
MT	6962	6962	G	A	9	COX1	rs1970771	G1059T	L353L	synonymous
MT	6962	6962	G	T	1	COX1		G1059T	L353L	synonymous
MT	6971	6971	T	C	1	COX1		T1068C	I356I	synonymous
MT	6974	6974	A	G	1	COX1		A1071G	V357V	synonymous
MT	6975	6975	T	C	1	COX1		T1072C	L358L	synonymous
MT	6989	6989	A	G	1	COX1	rs1978001	A1086G	S362S	synonymous
MT	6998	6998	C	T	1	COX1		C1095T	I365I	synonymous
MT	7001	7001	A	G	1	COX1		A1098G	V366V	synonymous
MT	7002	7002	C	T	1	COX1		C1099T	L367L	synonymous
MT	7007	7007	C	T	1	COX1		C1104T	H368H	synonymous
MT	7010	7010	C	T	1	COX1		C1107T	D369D	synonymous
MT	7013	7013	G	A	2	COX1		G1110A	T370T	synonymous
MT	7022	7022	T	A	1	COX1		T1119G	V373V	synonymous
MT	7022	7022	T	C	1	COX1		T1119G	V373V	synonymous
MT	7022	7022	T	G	1	COX1		T1119G	V373V	synonymous
MT	7025	7025	A	G	1	COX1		A1122G	V374V	synonymous
MT	7031	7031	C	T	1	COX1		C1128T	H376H	synonymous
MT	7040	7040	T	C	1	COX1		T1137C	Y379Y	synonymous
MT	7046	7046	A	G	1	COX1		A1143G	L381L	synonymous
MT	7049	7049	A	G	1	COX1		A1146G	S382S	synonymous
MT	7052	7052	A	G	1	COX1		A1149G	M383M	synonymous
MT	7055	7055	A	G	4	COX1	rs1978002	A1152G	G384G	synonymous
MT	7058	7058	T	C	2	COX1		T1155C	A385A	synonymous
MT	7064	7064	T	C	1	COX1		T1161C	F387F	synonymous
MT	7070	7070	C	T	1	COX1		C1167T	I389I	synonymous
MT	7076	7076	A	G	3	COX1		A1173G	G391G	synonymous
MT	7080	7080	T	C	2	COX1		T1177C	F393L	nonsynonymous
MT	7082	7082	C	T	1	COX1		C1179T	F393F	synonymous
MT	7085	7085	T	C	1	COX1		T1182C	I394I	synonymous
MT	7091	7091	A	G	1	COX1		A1188G	W396W	synonymous
MT	7094	7094	T	C	1	COX1		T1191C	F397F	synonymous
MT	7100	7100	A	G	1	COX1		A1197G	L399L	synonymous
MT	7109	7109	C	T	2	COX1		C1206T	G402G	synonymous
MT	7112	7112	C	T	1	COX1		C1209T	Y403Y	synonymous
MT	7118	7118	A	G	2	COX1		A1215G	L405L	synonymous
MT	7119	7119	G	A	2	COX1		G1216A	D406N	nonsynonymous
MT	7124	7124	A	G	1	COX1		A1221G	Q407Q	synonymous
MT	7129	7129	A	G	2	COX1		A1226G	Y409C	nonsynonymous
MT	7142	7142	T	C	1	COX1		T1239C	H413H	synonymous
MT	7145	7145	C	T	1	COX1		C1242T	F414F	synonymous
MT	7148	7148	T	C	2	COX1		T1245C	T415T	synonymous
MT	7150	7150	T	C	1	COX1		T1247C	I416T	nonsynonymous
MT	7151	7151	C	T	2	COX1		C1248T	I416I	synonymous
MT	7154	7154	A	G	1	COX1		A1251G	M417M	synonymous
MT	7158	7158	A	G	4	COX1		A1255G	I419V	nonsynonymous
MT	7160	7160	C	T	1	COX1		C1257T	I419I	synonymous
MT	7170	7170	C	T	1	COX1		C1267T	L423L	synonymous
MT	7175	7175	T	C	2	COX1	rs28358874	T1272C	T424T	synonymous
MT	7181	7181	C	T	1	COX1		C1278T	F426F	synonymous
MT	7184	7184	A	G	1	COX1		A1281G	P427P	synonymous
MT	7193	7193	T	C	1	COX1		T1290C	F430F	synonymous
MT	7196	7196	C	A	1	COX1	rs28358875	C1293T	L431L	synonymous
MT	7196	7196	C	T	2	COX1		C1293T	L431L	synonymous
MT	7202	7202	A	G	6	COX1	rs369698068	A1299G	L433L	synonymous
MT	7211	7211	G	A	1	COX1		G1308A	M436M	synonymous
MT	7220	7220	T	C	2	COX1		T1317C	R439R	synonymous
MT	7226	7226	G	A	2	COX1		G1323A	S441S	synonymous
MT	7228	7228	A	G	1	COX1		A1325G	D442G	nonsynonymous
MT	7229	7229	C	T	1	COX1		C1326T	D442D	synonymous
MT	7235	7235	C	A	1	COX1		C1332A	P444P	synonymous
MT	7241	7241	A	G	2	COX1		A1338G	A446A	synonymous
MT	7245	7245	A	G	1	COX1		A1342G	T448A	nonsynonymous
MT	7249	7249	C	T	1	COX1		C1346T	T449M	nonsynonymous
MT	7250	7250	A	G	1	COX1		A1347G	T449T	synonymous
MT	7253	7253	A	G	1	COX1		A1350G	W450W	synonymous
MT	7256	7256	C	T	2	COX1	rs41542322	C1353T	N451N	synonymous
MT	7257	7257	A	G	1	COX1		A1354G	I452V	nonsynonymous
MT	7258	7258	T	C	1	COX1		T1355C	I452T	nonsynonymous
MT	7262	7262	A	G	1	COX1		A1359G	L453L	synonymous
MT	7265	7265	A	G	1	COX1		A1362G	S454S	synonymous
MT	7268	7268	T	C	1	COX1		T1365G	S455S	synonymous
MT	7268	7268	T	G	1	COX1		T1365G	S455S	synonymous
MT	7269	7269	G	A	6	COX1		G1366A	V456M	nonsynonymous
MT	7270	7270	T	C	4	COX1		T1367C	V456A	nonsynonymous
MT	7271	7271	A	G	2	COX1		A1368G	V456V	synonymous
MT	7274	7274	C	T	1	COX1	rs78810645	C1371T	G457G	synonymous
MT	7277	7277	A	G	1	COX1		A1374G	S458S	synonymous
MT	7278	7278	T	C	1	COX1		T1375C	F459L	nonsynonymous
MT	7280	7280	C	T	1	COX1		C1377T	F459F	synonymous
MT	7283	7283	T	C	3	COX1		T1380C	I460I	synonymous
MT	7295	7295	A	G	2	COX1		A1392G	A464A	synonymous
MT	7298	7298	A	G	2	COX1		A1395G	V465V	synonymous
MT	7299	7299	A	G	6	COX1		A1396G	M466V	nonsynonymous
MT	7301	7301	A	G	1	COX1		A1398G	M466M	synonymous
MT	7302	7302	T	C	1	COX1		T1399C	L467L	synonymous
MT	7307	7307	A	G	1	COX1		A1404G	M468M	synonymous
MT	7309	7309	T	C	1	COX1		T1406C	I469T	nonsynonymous
MT	7310	7310	T	C	3	COX1		T1407C	I469I	synonymous
MT	7313	7313	C	T	1	COX1		C1410T	F470F	synonymous
MT	7319	7319	T	C	1	COX1		T1416C	I472I	synonymous
MT	7325	7325	A	G	2	COX1		A1422G	E474E	synonymous
MT	7331	7331	C	T	1	COX1		C1428T	F476F	synonymous
MT	7334	7334	T	C	1	COX1		T1431C	A477A	synonymous
MT	7337	7337	G	A	14	COX1		G1434A	S478S	synonymous
MT	7340	7340	G	A	3	COX1		G1437A	K479K	synonymous
MT	7343	7343	A	G	1	COX1		A1440G	R480R	synonymous
MT	7346	7346	A	G	1	COX1		A1443G	K481K	synonymous
MT	7353	7353	A	G	2	COX1		A1450G	M484V	nonsynonymous
MT	7356	7356	G	A	3	COX1		G1453A	V485M	nonsynonymous
MT	7364	7364	A	G	6	COX1	rs376846215	A1461G	E487E	synonymous
MT	7370	7370	C	T	1	COX1		C1467T	S489S	synonymous
MT	7372	7372	T	C	1	COX1		T1469C	M490T	nonsynonymous
MT	7376	7376	C	T	2	COX1		C1473T	N491N	synonymous
MT	7379	7379	G	A	2	COX1		G1476A	L492L	synonymous
MT	7382	7382	G	A	2	COX1		G1479A	E493E	synonymous
MT	7385	7385	A	G	1	COX1		A1482G	W494W	synonymous
MT	7388	7388	A	G	2	COX1		A1485G	L495L	synonymous
MT	7389	7389	T	C	5	COX1	rs9783095	T1486C	Y496H	nonsynonymous
MT	7391	7391	T	C	2	COX1		T1488C	Y496Y	synonymous
MT	7394	7394	A	G	2	COX1		A1491G	G497G	synonymous
MT	7400	7400	C	A	1	COX1		C1497A	P499P	synonymous
MT	7403	7403	A	G	6	COX1		A1500G	P500P	synonymous
MT	7406	7406	C	T	1	COX1		C1503T	P501P	synonymous
MT	7412	7412	C	T	2	COX1		C1509T	H503H	synonymous
MT	7419	7419	G	A	2	COX1		G1516A	E506K	nonsynonymous
MT	7421	7421	A	G	1	COX1		A1518G	E506E	synonymous
MT	7424	7424	A	G	6	COX1		A1521G	E507E	synonymous
MT	7433	7433	C	T	1	COX1		C1530T	Y510Y	synonymous
MT	7444	7444	G	A	5	COX1	rs199474822	G1541A	X514K	stoploss
MT	7445	7445	A	C	1	COX1	rs199474818	A1542C	X514S	stoploss
MT	7468	7468	C	T	1	tRNA-Ser1	rs111033173
MT	7471	7471	C	T	2	tRNA-Ser1
MT	7472	7472	A	G	1	tRNA-Ser1
MT	7472	7472	A	T	1	tRNA-Ser1
MT	7474	7474	A	G	1	tRNA-Ser1
MT	7476	7476	C	T	1	tRNA-Ser1	rs201950015
MT	7490	7490	A	G	1	tRNA-Ser1
MT	7493	7493	C	T	1	tRNA-Ser1
MT	7498	7498	G	A	2	tRNA-Ser1	rs111033324
MT	7501	7501	T	C	1	tRNA-Ser1
MT	7517	7517	A	G	1	gap
MT	7521	7521	G	A	9	tRNA-Asp	rs200336937
MT	7533	7533	C	T	2	tRNA-Asp
MT	7534	7534	C	T	1	tRNA-Asp
MT	7542	7542	A	G	1	tRNA-Asp
MT	7547	7547	T	C	1	tRNA-Asp
MT	7559	7559	A	G	1	tRNA-Asp
MT	7561	7561	T	C	1	tRNA-Asp
MT	7568	7568	T	C	1	tRNA-Asp
MT	7569	7569	A	G	3	tRNA-Asp
MT	7570	7570	A	G	1	tRNA-Asp
MT	7581	7581	T	C	4	tRNA-Asp	rs201582552
MT	7598	7598	G	A	10	COX2		G13A	A5T	nonsynonymous
MT	7600	7600	G	A	1	COX2		G15A	A5A	synonymous
MT	7604	7604	G	A	2	COX2		G19A	V7M	nonsynonymous
MT	7609	7609	T	C	1	COX2		T24C	G8G	synonymous
MT	7610	7610	C	T	1	COX2		C25T	L9L	synonymous
MT	7621	7621	T	C	2	COX2		T36C	A12A	synonymous
MT	7624	7624	T	A	1	COX2	rs28358879	T39C	T13T	synonymous
MT	7624	7624	T	C	3	COX2		T39C	T13T	synonymous
MT	7642	7642	G	A	4	COX2		G57A	E19E	synonymous
MT	7645	7645	T	C	4	COX2		T60C	L20L	synonymous
MT	7648	7648	C	T	1	COX2		C63T	I21I	synonymous
MT	7657	7657	T	C	3	COX2		T72C	H24H	synonymous
MT	7660	7660	T	C	2	COX2		T75C	D25D	synonymous
MT	7661	7661	C	T	1	COX2		C76T	H26Y	nonsynonymous
MT	7664	7664	G	A	4	COX2		G79A	A27T	nonsynonymous
MT	7669	7669	C	T	1	COX2		C84T	L28L	synonymous
MT	7673	7673	A	G	3	COX2		A88G	I30V	nonsynonymous
MT	7675	7675	C	T	1	COX2		C90T	I30I	synonymous
MT	7678	7678	T	C	2	COX2		T93C	I31I	synonymous
MT	7679	7679	T	C	1	COX2		T94C	F32L	nonsynonymous
MT	7681	7681	C	T	1	COX2		C96T	F32F	synonymous
MT	7684	7684	T	C	2	COX2		T99C	L33L	synonymous
MT	7691	7691	T	C	1	COX2		T106C	F36L	nonsynonymous
MT	7692	7692	T	C	1	COX2	rs370059789	T107C	F36S	nonsynonymous
MT	7693	7693	C	T	1	COX2		C108T	F36F	synonymous
MT	7694	7694	C	T	2	COX2		C109T	L37L	synonymous
MT	7697	7697	G	A	2	COX2		G112A	V38I	nonsynonymous
MT	7700	7700	C	T	1	COX2		C115T	L39L	synonymous
MT	7702	7702	G	A	1	COX2		G117A	L39L	synonymous
MT	7705	7705	T	C	1	COX2		T120C	Y40Y	synonymous
MT	7711	7711	T	C	3	COX2		T126C	L42L	synonymous
MT	7724	7724	A	T	1	COX2		A139T	T47S	nonsynonymous
MT	7729	7729	A	G	1	COX2		A144G	T48T	synonymous
MT	7735	7735	A	G	1	COX2		A150G	L50L	synonymous
MT	7738	7738	T	C	2	COX2		T153C	T51T	synonymous
MT	7740	7740	A	G	1	COX2		A155G	N52S	nonsynonymous
MT	7741	7741	T	C	1	COX2		T156C	N52N	synonymous
MT	7744	7744	T	C	1	COX2		T159C	T53T	synonymous
MT	7747	7747	C	T	1	COX2	rs28608702	C162T	N54N	synonymous
MT	7750	7750	C	T	1	COX2		C165T	I55I	synonymous
MT	7757	7757	G	A	1	COX2		G172A	A58T	nonsynonymous
MT	7759	7759	T	C	1	COX2		T174C	A58A	synonymous
MT	7762	7762	G	A	4	COX2		G177A	Q59Q	synonymous
MT	7765	7765	A	G	8	COX2		A180G	E60E	synonymous
MT	7768	7768	A	G	1	COX2	rs41534044	A183G	M61M	synonymous
MT	7771	7771	A	G	2	COX2	rs375916536	A186G	E62E	synonymous
MT	7775	7775	G	A	3	COX2		G190A	V64I	nonsynonymous
MT	7783	7783	T	C	2	COX2		T198C	T66T	synonymous
MT	7784	7784	A	G	1	COX2		A199G	I67V	nonsynonymous
MT	7785	7785	T	C	1	COX2		T200C	I67T	nonsynonymous
MT	7789	7789	G	A	6	COX2		G204A	L68L	synonymous
MT	7792	7792	C	T	1	COX2		C207T	P69P	synonymous
MT	7793	7793	G	T	1	COX2		G208T	A70S	nonsynonymous
MT	7796	7796	A	G	1	COX2		A211G	I71V	nonsynonymous
MT	7804	7804	A	G	1	COX2		A219G	L73L	synonymous
MT	7805	7805	G	A	9	COX2		G220A	V74I	nonsynonymous
MT	7816	7816	C	T	2	COX2		C231T	A77A	synonymous
MT	7819	7819	C	A	1	COX2		C234A	L78L	synonymous
MT	7822	7822	A	G	3	COX2		A237G	P79P	synonymous
MT	7828	7828	A	G	3	COX2		A243G	L81L	synonymous
MT	7830	7830	G	A	4	COX2		G245A	R82H	nonsynonymous
MT	7837	7837	T	C	1	COX2		T252C	L84L	synonymous
MT	7843	7843	A	G	4	COX2		A258G	M86M	synonymous
MT	7844	7844	A	G	3	COX2		A259G	T87A	nonsynonymous
MT	7849	7849	C	T	3	COX2		C264T	D88D	synonymous
MT	7852	7852	G	A	3	COX2		G267A	E89E	synonymous
MT	7853	7853	G	A	13	COX2	rs199751156	G268A	V90I	nonsynonymous
MT	7858	7858	C	T	1	COX2		C273T	N91N	synonymous
MT	7859	7859	G	A	6	COX2		G274A	D92N	nonsynonymous
MT	7861	7861	T	C	10	COX2	rs371324939	T276C	D92D	synonymous
MT	7864	7864	C	T	1	COX2		C279T	P93P	synonymous
MT	7867	7867	C	T	2	COX2		C282T	S94S	synonymous
MT	7870	7870	T	C	3	COX2		T285C	L95L	synonymous
MT	7873	7873	C	T	1	COX2		C288T	T96T	synonymous
MT	7879	7879	A	G	1	COX2		A294G	K98K	synonymous
MT	7885	7885	T	C	1	COX2		T300C	I100I	synonymous
MT	7891	7891	C	T	2	COX2		C306T	H102H	synonymous
MT	7894	7894	A	G	1	COX2		A309G	Q103Q	synonymous
MT	7897	7897	G	A	4	COX2		G312A	W104W	synonymous
MT	7903	7903	A	G	1	COX2		A318G	W106W	synonymous
MT	7909	7909	C	T	1	COX2		C324T	Y108Y	synonymous
MT	7912	7912	G	A	3	COX2		G327A	E109E	synonymous
MT	7915	7915	C	T	1	COX2		C330T	Y110Y	synonymous
MT	7918	7918	C	T	1	COX2		C333T	T111T	synonymous
MT	7927	7927	C	G	1	COX2		C342T	G114G	synonymous
MT	7927	7927	C	T	1	COX2		C342T	G114G	synonymous
MT	7930	7930	A	G	1	COX2		A345T	G115G	synonymous
MT	7930	7930	A	T	1	COX2		A345T	G115G	synonymous
MT	7933	7933	A	G	1	COX2		A348G	L116L	synonymous
MT	7939	7939	C	T	1	COX2		C354T	F118F	synonymous
MT	7948	7948	C	T	2	COX2		C363T	Y121Y	synonymous
MT	7954	7954	T	C	3	COX2		T369C	L123L	synonymous
MT	7960	7960	A	C	1	COX2		A375G	P125P	synonymous
MT	7960	7960	A	G	5	COX2		A375G	P125P	synonymous
MT	7961	7961	T	C	7	COX2		T376C	L126L	synonymous
MT	7963	7963	A	G	1	COX2		A378G	L126L	synonymous
MT	7967	7967	C	T	1	COX2		C382T	L128L	synonymous
MT	7972	7972	A	G	2	COX2		A387G	E129E	synonymous
MT	7975	7975	A	G	2	COX2		A390G	P130P	synonymous
MT	7978	7978	C	T	1	COX2		C393T	G131G	synonymous
MT	7980	7980	A	C	1	COX2		A395C	D132A	nonsynonymous
MT	7981	7981	C	T	1	COX2		C396T	D132D	synonymous
MT	7984	7984	G	A	1	COX2		G399A	L133L	synonymous
MT	7993	7993	T	C	1	COX2		T408C	L136L	synonymous
MT	7999	7999	T	C	1	COX2		T414C	V138V	synonymous
MT	8002	8002	C	T	1	COX2		C417T	D139D	synonymous
MT	8005	8005	T	C	4	COX2		T420C	N140N	synonymous
MT	8011	8011	A	G	1	COX2		A426G	V142V	synonymous
MT	8014	8014	A	C	1	COX2		A429T	V143V	synonymous
MT	8014	8014	A	G	2	COX2		A429T	V143V	synonymous
MT	8014	8014	A	T	1	COX2		A429T	V143V	synonymous
MT	8020	8020	G	A	11	COX2		G435A	P145P	synonymous
MT	8023	8023	T	C	3	COX2		T438C	I146I	synonymous
MT	8026	8026	A	T	1	COX2		A441T	E147D	nonsynonymous
MT	8027	8027	G	A	7	COX2	rs1116904	G442A	A148T	nonsynonymous
MT	8041	8041	A	G	1	COX2		A456G	M152M	synonymous
MT	8047	8047	T	C	4	COX2		T462C	I154I	synonymous
MT	8056	8056	A	G	1	COX2		A471G	Q157Q	synonymous
MT	8059	8059	C	T	1	COX2		C474T	D158D	synonymous
MT	8063	8063	T	C	1	COX2		T478C	L160L	synonymous
MT	8065	8065	G	A	2	COX2		G480A	L160L	synonymous
MT	8068	8068	C	T	1	COX2		C483T	H161H	synonymous
MT	8071	8071	A	G	1	COX2		A486G	S162S	synonymous
MT	8078	8078	G	A	1	COX2		G493A	V165I	nonsynonymous
MT	8080	8080	C	A	1	COX2		C495T	V165V	synonymous
MT	8080	8080	C	T	1	COX2		C495T	V165V	synonymous
MT	8084	8084	A	G	1	COX2		A499G	T167A	nonsynonymous
MT	8087	8087	T	C	1	COX2	rs28358882	T502C	L168L	synonymous
MT	8093	8093	T	C	4	COX2		T508C	L170L	synonymous
MT	8098	8098	A	G	1	COX2		A513G	K171K	synonymous
MT	8104	8104	T	C	3	COX2	rs375445398	T519C	D173D	synonymous
MT	8108	8108	A	G	2	COX2		A523G	I175V	nonsynonymous
MT	8110	8110	T	C	2	COX2		T525C	I175I	synonymous
MT	8113	8113	C	A	1	COX2		C528A	P176P	synonymous
MT	8116	8116	A	G	2	COX2		A531G	G177G	synonymous
MT	8119	8119	T	C	3	COX2		T534C	R178R	synonymous
MT	8130	8130	C	T	1	COX2		C545T	T182I	nonsynonymous
MT	8137	8137	C	T	2	COX2		C552T	F184F	synonymous
MT	8140	8140	C	T	2	COX2		C555T	T185T	synonymous
MT	8143	8143	T	C	2	COX2		T558C	A186A	synonymous
MT	8146	8146	A	G	1	COX2		A561G	T187T	synonymous
MT	8149	8149	A	G	6	COX2		A564G	R188R	synonymous
MT	8152	8152	G	A	6	COX2		G567A	P189P	synonymous
MT	8155	8155	G	A	8	COX2		G570A	G190G	synonymous
MT	8158	8158	A	G	4	COX2		A573T	V191V	synonymous
MT	8158	8158	A	T	1	COX2		A573T	V191V	synonymous
MT	8161	8161	C	T	2	COX2		C576T	Y192Y	synonymous
MT	8164	8164	C	T	3	COX2		C579T	Y193Y	synonymous
MT	8167	8167	T	A	1	COX2		T582C	G194G	synonymous
MT	8167	8167	T	C	5	COX2		T582C	G194G	synonymous
MT	8176	8176	T	C	1	COX2		T591C	S197S	synonymous
MT	8179	8179	A	G	2	COX2		A594G	E198E	synonymous
MT	8182	8182	C	T	1	COX2		C597T	I199I	synonymous
MT	8188	8188	A	G	8	COX2	rs28651339	A603G	G201G	synonymous
MT	8191	8191	A	G	1	COX2		A606G	A202A	synonymous
MT	8200	8200	T	C	3	COX2		T615C	S205S	synonymous
MT	8206	8206	G	A	4	COX2	rs28358883	G621A	M207M	synonymous
MT	8222	8222	T	C	5	COX2		T637C	L213L	synonymous
MT	8224	8224	A	G	1	COX2		A639G	L213L	synonymous
MT	8227	8227	T	C	3	COX2		T642C	I214I	synonymous
MT	8230	8230	C	T	2	COX2		C645T	P215P	synonymous
MT	8245	8245	A	G	1	COX2		A660G	E220E	synonymous
MT	8248	8248	A	G	1	COX2	rs28754624	A663G	M221M	synonymous
MT	8251	8251	G	A	25	COX2	rs3021089	G666A	G222G	synonymous
MT	8256	8256	T	C	1	COX2		T671C	V224A	nonsynonymous
MT	8260	8260	T	C	4	COX2		T675C	F225F	synonymous
MT	8261	8261	A	G	1	COX2		A676G	T226A	nonsynonymous
MT	8264	8264	C	T	2	COX2		C679T	L227L	synonymous
MT	8266	8266	A	G	2	COX2		A681G	L227L	synonymous
MT	8269	8269	G	A	7	COX2	rs8896	G684A	X228X	synonymous
MT	8270	8270	C	T	4	gap
MT	8271	8271	A	G	1	gap
MT	8271	8271	A	T	1	gap
MT	8273	8273	C	T	1	gap
MT	8277	8277	T	C	9	gap	rs41324946
MT	8279	8279	T	C	1	gap
MT	8282	8282	C	T	1	gap
MT	8284	8284	C	T	1	gap
MT	8286	8286	T	C	2	gap
MT	8290	8290	G	A	2	gap
MT	8291	8291	A	G	1	gap
MT	8292	8292	G	A	2	gap
MT	8296	8296	A	G	3	tRNA-Lys	rs118192102
MT	8297	8297	C	T	1	tRNA-Lys
MT	8308	8308	A	G	3	tRNA-Lys
MT	8309	8309	C	T	1	tRNA-Lys
MT	8311	8311	T	C	1	tRNA-Lys	rs371589230
MT	8334	8334	G	A	1	tRNA-Lys
MT	8337	8337	T	C	1	tRNA-Lys
MT	8338	8338	A	G	1	tRNA-Lys
MT	8340	8340	G	A	1	tRNA-Lys
MT	8343	8343	A	G	2	tRNA-Lys
MT	8345	8345	C	T	1	tRNA-Lys
MT	8347	8347	A	G	1	tRNA-Lys
MT	8348	8348	A	G	2	tRNA-Lys
MT	8360	8360	A	G	1	tRNA-Lys
MT	8379	8379	A	G	1	ATP8		A14G	N5S	nonsynonymous
MT	8380	8380	T	C	1	ATP8		T15C	N5N	synonymous
MT	8381	8381	A	G	1	ATP8		A16G	T6A	nonsynonymous
MT	8383	8383	T	C	5	ATP8		T18C	T6T	synonymous
MT	8386	8386	C	T	1	ATP8		C21T	T7T	synonymous
MT	8387	8387	G	A	5	ATP8		G22A	V8M	nonsynonymous
MT	8388	8388	T	C	2	ATP8		T23C	V8A	nonsynonymous
MT	8389	8389	A	G	4	ATP8		A24G	V8V	synonymous
MT	8392	8392	G	A	3	ATP8		G27A	W9W	synonymous
MT	8393	8393	C	T	2	ATP8	rs121434446	C28T	P10S	nonsynonymous
MT	8395	8395	C	T	2	ATP8		C30T	P10P	synonymous
MT	8396	8396	A	G	1	ATP8		A31G	T11A	nonsynonymous
MT	8400	8400	T	C	1	ATP8		T35C	M12T	nonsynonymous
MT	8404	8404	T	C	4	ATP8		T39C	I13I	synonymous
MT	8405	8405	A	G	1	ATP8		A40G	T14A	nonsynonymous
MT	8406	8406	C	T	2	ATP8		C41T	T14I	nonsynonymous
MT	8407	8407	C	A	1	ATP8		C42A	T14T	synonymous
MT	8409	8409	C	T	1	ATP8		C44T	P15L	nonsynonymous
MT	8410	8410	C	T	4	ATP8		C45T	P15P	synonymous
MT	8412	8412	T	C	1	ATP8		T47C	M16T	nonsynonymous
MT	8413	8413	A	G	2	ATP8		A48G	M16M	synonymous
MT	8414	8414	C	T	1	ATP8	rs28358884	C49T	L17F	nonsynonymous
MT	8417	8417	C	A	1	ATP8		C52T	L18F	nonsynonymous
MT	8417	8417	C	T	1	ATP8	rs199616772	C52T	L18F	nonsynonymous
MT	8419	8419	T	C	3	ATP8		T54C	L18L	synonymous
MT	8420	8420	A	G	1	ATP8	rs375408733	A55G	T19A	nonsynonymous
MT	8422	8422	A	G	1	ATP8		A57G	T19T	synonymous
MT	8425	8425	A	G	1	ATP8		A60G	L20L	synonymous
MT	8428	8428	C	A	1	ATP8		C63T	F21F	synonymous
MT	8428	8428	C	T	1	ATP8	rs1116905	C63T	F21F	synonymous
MT	8429	8429	C	T	2	ATP8		C64T	L22F	nonsynonymous
MT	8433	8433	T	C	2	ATP8		T68C	I23T	nonsynonymous
MT	8434	8434	C	T	2	ATP8		C69T	I23I	synonymous
MT	8437	8437	C	T	1	ATP8		C72T	T24T	synonymous
MT	8440	8440	A	G	7	ATP8		A75G	Q25Q	synonymous
MT	8448	8448	T	C	1	ATP8		T83C	M28T	nonsynonymous
MT	8450	8450	T	C	1	ATP8		T85C	L29L	synonymous
MT	8453	8453	A	G	1	ATP8		A88G	N30D	nonsynonymous
MT	8454	8454	A	G	1	ATP8		A89G	N30S	nonsynonymous
MT	8455	8455	C	T	1	ATP8		C90T	N30N	synonymous
MT	8459	8459	A	G	2	ATP8		A94G	N32D	nonsynonymous
MT	8460	8460	A	G	3	ATP8	rs1116906	A95G	N32S	nonsynonymous
MT	8463	8463	A	G	1	ATP8		A98G	Y33C	nonsynonymous
MT	8464	8464	C	T	1	ATP8		C99T	Y33Y	synonymous
MT	8467	8467	C	T	2	ATP8		C102T	H34H	synonymous
MT	8468	8468	C	T	1	ATP8	rs1116907	C103T	L35L	synonymous
MT	8469	8469	T	C	1	ATP8		T104C	L35P	nonsynonymous
MT	8470	8470	A	G	3	ATP8		A105G	L35L	synonymous
MT	8471	8471	C	T	1	ATP8		C106T	P36S	nonsynonymous
MT	8472	8472	C	T	1	ATP8		C107T	P36L	nonsynonymous
MT	8473	8473	T	C	11	ATP8	rs371116290	T108C	P36P	synonymous
MT	8478	8478	C	T	2	ATP8	rs201902227	C113T	S38L	nonsynonymous
MT	8479	8479	A	G	1	ATP8		A114G	S38S	synonymous
MT	8483	8483	A	G	1	ATP8		A118G	K40E	nonsynonymous
MT	8485	8485	G	A	4	ATP8	rs369661971	G120A	K40K	synonymous
MT	8490	8490	T	C	1	ATP8		T125C	M42T	nonsynonymous
MT	8496	8496	T	C	1	ATP8		T131C	M44T	nonsynonymous
MT	8502	8502	A	G	1	ATP8		A137G	N46S	nonsynonymous
MT	8503	8503	T	C	4	ATP8		T138C	N46N	synonymous
MT	8504	8504	T	C	1	ATP8		T139C	Y47H	nonsynonymous
MT	8506	8506	T	C	1	ATP8		T141C	Y47Y	synonymous
MT	8508	8508	A	G	1	ATP8		A143G	N48S	nonsynonymous
MT	8509	8509	C	T	1	ATP8		C144T	N48N	synonymous
MT	8512	8512	A	G	2	ATP8		A147G	K49K	synonymous
MT	8519	8519	G	A	1	ATP8		G154A	E52K	nonsynonymous
MT	8521	8521	A	G	2	ATP8		A156G	E52E	synonymous
MT	8522	8522	C	T	1	ATP8		C157T	P53S	nonsynonymous
MT	8525	8525	A	G	1	ATP8		A160G	K54E	nonsynonymous
MT	8527	8527	A	G	1	ATP6,ATP8		A1G	M1V	nonsynonymous
MT	8530	8530	A	G	1	ATP6,ATP8		A4G	N2D	nonsynonymous
MT	8531	8531	A	G	2	ATP6,ATP8		A5G	N2S	nonsynonymous
MT	8537	8537	A	G	2	ATP6,ATP8		A11G	N4S	nonsynonymous
MT	8541	8541	G	A	1	ATP6,ATP8		G176A	C59Y	nonsynonymous
MT	8545	8545	G	A	3	ATP6,ATP8		G19A	A7T	nonsynonymous
MT	8547	8547	T	C	1	ATP6,ATP8		T182C	L61P	nonsynonymous
MT	8548	8548	T	C	3	ATP6,ATP8		T22C	S8P	nonsynonymous
MT	8552	8552	T	C	1	ATP6,ATP8		T26C	F9S	nonsynonymous
MT	8553	8553	C	T	1	ATP6,ATP8		C188T	S63L	nonsynonymous
MT	8554	8554	A	G	1	ATP6,ATP8		A28G	I10V	nonsynonymous
MT	8556	8556	T	C	1	ATP6,ATP8		T191C	L64S	nonsynonymous
MT	8557	8557	G	A	7	ATP6,ATP8		G31C	A11P	nonsynonymous
MT	8557	8557	G	C	2	ATP6,ATP8		G31C	A11P	nonsynonymous
MT	8558	8558	C	T	1	ATP6,ATP8		C32T	A11V	nonsynonymous
MT	8562	8562	C	T	2	ATP6,ATP8		C197T	P66L	nonsynonymous
MT	8563	8563	A	G	5	ATP6,ATP8		A37G	T13A	nonsynonymous
MT	8566	8566	A	G	2	ATP6,ATP8	rs3020563	A40G	I14V	nonsynonymous
MT	8567	8567	T	C	5	ATP6,ATP8		T41C	I14T	nonsynonymous
MT	8572	8572	G	A	6	ATP6,ATP8	rs28502681	G46A	G16S	nonsynonymous
MT	8573	8573	G	A	3	ATP6		G47A	G16D	nonsynonymous
MT	8574	8574	C	T	1	ATP6		C48T	G16G	synonymous
MT	8575	8575	C	T	1	ATP6		C49T	L17L	synonymous
MT	8577	8577	A	G	3	ATP6		A51G	L17L	synonymous
MT	8578	8578	C	T	1	ATP6		C52T	P18S	nonsynonymous
MT	8580	8580	C	T	1	ATP6		C54T	P18P	synonymous
MT	8582	8582	C	T	1	ATP6		C56T	A19V	nonsynonymous
MT	8584	8584	G	A	5	ATP6	rs3135028	G58A	A20T	nonsynonymous
MT	8592	8592	G	A	3	ATP6		G66A	L22L	synonymous
MT	8593	8593	A	G	1	ATP6		A67G	I23V	nonsynonymous
MT	8594	8594	T	C	1	ATP6		T68C	I23T	nonsynonymous
MT	8596	8596	A	G	2	ATP6		A70G	I24V	nonsynonymous
MT	8597	8597	T	C	1	ATP6		T71C	I24T	nonsynonymous
MT	8598	8598	T	C	4	ATP6		T72C	I24I	synonymous
MT	8602	8602	T	C	1	ATP6		T76C	F26L	nonsynonymous
MT	8603	8603	T	C	2	ATP6		T77C	F26S	nonsynonymous
MT	8604	8604	T	C	1	ATP6		T78C	F26F	synonymous
MT	8607	8607	C	T	1	ATP6		C81T	P27P	synonymous
MT	8610	8610	T	C	2	ATP6		T84C	P28P	synonymous
MT	8614	8614	T	C	7	ATP6		T88C	L30L	synonymous
MT	8616	8616	G	A	1	ATP6		G90T	L30F	nonsynonymous
MT	8616	8616	G	T	1	ATP6	rs41427749	G90T	L30F	nonsynonymous
MT	8618	8618	T	C	4	ATP6	rs28358885	T92C	I31T	nonsynonymous
MT	8619	8619	C	T	1	ATP6		C93T	I31I	synonymous
MT	8628	8628	C	T	1	ATP6		C102T	S34S	synonymous
MT	8631	8631	A	G	2	ATP6		A105G	K35K	synonymous
MT	8632	8632	T	C	1	ATP6		T106C	Y36H	nonsynonymous
MT	8633	8633	A	G	1	ATP6		A107G	Y36C	nonsynonymous
MT	8634	8634	T	C	1	ATP6		T108C	Y36Y	synonymous
MT	8639	8639	T	G	1	ATP6		T113G	I38S	nonsynonymous
MT	8641	8641	A	G	1	ATP6		A115G	N39D	nonsynonymous
MT	8642	8642	A	G	1	ATP6		A116G	N39S	nonsynonymous
MT	8645	8645	A	G	2	ATP6		A119G	N40S	nonsynonymous
MT	8646	8646	C	T	1	ATP6		C120T	N40N	synonymous
MT	8649	8649	A	G	1	ATP6		A123G	R41R	synonymous
MT	8650	8650	C	T	2	ATP6		C124T	L42L	synonymous
MT	8653	8653	A	G	1	ATP6	rs373717291	A127G	I43V	nonsynonymous
MT	8654	8654	T	C	2	ATP6	rs200811540	T128C	I43T	nonsynonymous
MT	8658	8658	C	T	2	ATP6		C132T	T44T	synonymous
MT	8659	8659	A	G	4	ATP6		A133G	T45A	nonsynonymous
MT	8664	8664	A	G	1	ATP6		A138G	Q46Q	synonymous
MT	8668	8668	T	C	2	ATP6		T142C	W48R	nonsynonymous
MT	8674	8674	A	G	1	ATP6		A148G	I50V	nonsynonymous
MT	8676	8676	C	T	1	ATP6		C150T	I50I	synonymous
MT	8679	8679	A	G	2	ATP6		A153G	K51K	synonymous
MT	8683	8683	A	G	1	ATP6		A157G	T53A	nonsynonymous
MT	8684	8684	C	T	2	ATP6	rs201336180	C158T	T53I	nonsynonymous
MT	8697	8697	G	A	3	ATP6		G171A	M57M	synonymous
MT	8699	8699	T	C	1	ATP6		T173C	M58T	nonsynonymous
MT	8701	8701	A	G	4	ATP6	rs2000975	A175G	T59A	nonsynonymous
MT	8702	8702	C	T	2	ATP6		C176T	T59I	nonsynonymous
MT	8703	8703	C	T	2	ATP6		C177T	T59T	synonymous
MT	8704	8704	A	G	1	ATP6		A178G	M60V	nonsynonymous
MT	8705	8705	T	C	10	ATP6		T179C	M60T	nonsynonymous
MT	8706	8706	A	G	2	ATP6		A180G	M60M	synonymous
MT	8711	8711	A	G	1	ATP6		A185G	N62S	nonsynonymous
MT	8715	8715	T	C	3	ATP6		T189C	T63T	synonymous
MT	8718	8718	A	G	3	ATP6		A192G	K64K	synonymous
[truncated: 2,322 more rows]
