# Supplementary material for: Site-specific selection reveals selective constraints and functionality of tumor somatic mtDNA mutations
Source: J Exp Clin Cancer Res. 2017 Nov 28;36:168. doi: 10.1186/s13046-017-0638-6 (PMC5704541; doi:10.1186/s13046-017-0638-6)
Supplement: Supplementary file 4 — All possible base substitution in mRNA coding regions of mtDNA. (XLSX 1519 kb) [file 13046_2017_638_MOESM4_ESM.xlsx]

## Sheet: all_possible_base_substitution_
ATP6	8527	A	T	Atg	Ttg	1	M	L	nonsynonymous
ATP6	8527	A	C	Atg	Ctg	1	M	L	nonsynonymous
ATP6	8527	A	G	Atg	Gtg	1	M	V	nonsynonymous
ATP6	8528	T	A	aTg	aAg	1	M	K	nonsynonymous
ATP6	8528	T	C	aTg	aCg	1	M	T	nonsynonymous
ATP6	8528	T	G	aTg	aGg	1	M	X	stopgain
ATP6	8529	G	A	atG	atA	1	M	M	synonymous
ATP6	8529	G	T	atG	atT	1	M	I	nonsynonymous
ATP6	8529	G	C	atG	atC	1	M	I	nonsynonymous
ATP6	8530	A	T	Aac	Tac	2	N	Y	nonsynonymous
ATP6	8530	A	C	Aac	Cac	2	N	H	nonsynonymous
ATP6	8530	A	G	Aac	Gac	2	N	D	nonsynonymous
ATP6	8531	A	T	aAc	aTc	2	N	I	nonsynonymous
ATP6	8531	A	C	aAc	aCc	2	N	T	nonsynonymous
ATP6	8531	A	G	aAc	aGc	2	N	S	nonsynonymous
ATP6	8532	C	A	aaC	aaA	2	N	K	nonsynonymous
ATP6	8532	C	T	aaC	aaT	2	N	N	synonymous
ATP6	8532	C	G	aaC	aaG	2	N	K	nonsynonymous
ATP6	8533	G	A	Gaa	Aaa	3	E	K	nonsynonymous
ATP6	8533	G	T	Gaa	Taa	3	E	X	stopgain
ATP6	8533	G	C	Gaa	Caa	3	E	Q	nonsynonymous
ATP6	8534	A	T	gAa	gTa	3	E	V	nonsynonymous
ATP6	8534	A	C	gAa	gCa	3	E	A	nonsynonymous
ATP6	8534	A	G	gAa	gGa	3	E	G	nonsynonymous
ATP6	8535	A	T	gaA	gaT	3	E	D	nonsynonymous
ATP6	8535	A	C	gaA	gaC	3	E	D	nonsynonymous
ATP6	8535	A	G	gaA	gaG	3	E	E	synonymous
ATP6	8536	A	T	Aat	Tat	4	N	Y	nonsynonymous
ATP6	8536	A	C	Aat	Cat	4	N	H	nonsynonymous
ATP6	8536	A	G	Aat	Gat	4	N	D	nonsynonymous
ATP6	8537	A	T	aAt	aTt	4	N	I	nonsynonymous
ATP6	8537	A	C	aAt	aCt	4	N	T	nonsynonymous
ATP6	8537	A	G	aAt	aGt	4	N	S	nonsynonymous
ATP6	8538	T	A	aaT	aaA	4	N	K	nonsynonymous
ATP6	8538	T	C	aaT	aaC	4	N	N	synonymous
ATP6	8538	T	G	aaT	aaG	4	N	K	nonsynonymous
ATP6	8539	C	A	Ctg	Atg	5	L	M	nonsynonymous
ATP6	8539	C	T	Ctg	Ttg	5	L	L	synonymous
ATP6	8539	C	G	Ctg	Gtg	5	L	V	nonsynonymous
ATP6	8540	T	A	cTg	cAg	5	L	Q	nonsynonymous
ATP6	8540	T	C	cTg	cCg	5	L	P	nonsynonymous
ATP6	8540	T	G	cTg	cGg	5	L	R	nonsynonymous
ATP6	8541	G	A	ctG	ctA	5	L	L	synonymous
ATP6	8541	G	T	ctG	ctT	5	L	L	synonymous
ATP6	8541	G	C	ctG	ctC	5	L	L	synonymous
ATP6	8542	T	A	Ttc	Atc	6	F	I	nonsynonymous
ATP6	8542	T	C	Ttc	Ctc	6	F	L	nonsynonymous
ATP6	8542	T	G	Ttc	Gtc	6	F	V	nonsynonymous
ATP6	8543	T	A	tTc	tAc	6	F	Y	nonsynonymous
ATP6	8543	T	C	tTc	tCc	6	F	S	nonsynonymous
ATP6	8543	T	G	tTc	tGc	6	F	C	nonsynonymous
ATP6	8544	C	A	ttC	ttA	6	F	L	nonsynonymous
ATP6	8544	C	T	ttC	ttT	6	F	F	synonymous
ATP6	8544	C	G	ttC	ttG	6	F	L	nonsynonymous
ATP6	8545	G	A	Gct	Act	7	A	T	nonsynonymous
ATP6	8545	G	T	Gct	Tct	7	A	S	nonsynonymous
ATP6	8545	G	C	Gct	Cct	7	A	P	nonsynonymous
ATP6	8546	C	A	gCt	gAt	7	A	D	nonsynonymous
ATP6	8546	C	T	gCt	gTt	7	A	V	nonsynonymous
ATP6	8546	C	G	gCt	gGt	7	A	G	nonsynonymous
ATP6	8547	T	A	gcT	gcA	7	A	A	synonymous
ATP6	8547	T	C	gcT	gcC	7	A	A	synonymous
ATP6	8547	T	G	gcT	gcG	7	A	A	synonymous
ATP6	8548	T	A	Tca	Aca	8	S	T	nonsynonymous
ATP6	8548	T	C	Tca	Cca	8	S	P	nonsynonymous
ATP6	8548	T	G	Tca	Gca	8	S	A	nonsynonymous
ATP6	8549	C	A	tCa	tAa	8	S	X	stopgain
ATP6	8549	C	T	tCa	tTa	8	S	L	nonsynonymous
ATP6	8549	C	G	tCa	tGa	8	S	W	nonsynonymous
ATP6	8550	A	T	tcA	tcT	8	S	S	synonymous
ATP6	8550	A	C	tcA	tcC	8	S	S	synonymous
ATP6	8550	A	G	tcA	tcG	8	S	S	synonymous
ATP6	8551	T	A	Ttc	Atc	9	F	I	nonsynonymous
ATP6	8551	T	C	Ttc	Ctc	9	F	L	nonsynonymous
ATP6	8551	T	G	Ttc	Gtc	9	F	V	nonsynonymous
ATP6	8552	T	A	tTc	tAc	9	F	Y	nonsynonymous
ATP6	8552	T	C	tTc	tCc	9	F	S	nonsynonymous
ATP6	8552	T	G	tTc	tGc	9	F	C	nonsynonymous
ATP6	8553	C	A	ttC	ttA	9	F	L	nonsynonymous
ATP6	8553	C	T	ttC	ttT	9	F	F	synonymous
ATP6	8553	C	G	ttC	ttG	9	F	L	nonsynonymous
ATP6	8554	A	T	Att	Ttt	10	I	F	nonsynonymous
ATP6	8554	A	C	Att	Ctt	10	I	L	nonsynonymous
ATP6	8554	A	G	Att	Gtt	10	I	V	nonsynonymous
ATP6	8555	T	A	aTt	aAt	10	I	N	nonsynonymous
ATP6	8555	T	C	aTt	aCt	10	I	T	nonsynonymous
ATP6	8555	T	G	aTt	aGt	10	I	S	nonsynonymous
ATP6	8556	T	A	atT	atA	10	I	M	nonsynonymous
ATP6	8556	T	C	atT	atC	10	I	I	synonymous
ATP6	8556	T	G	atT	atG	10	I	M	nonsynonymous
ATP6	8557	G	A	Gcc	Acc	11	A	T	nonsynonymous
ATP6	8557	G	T	Gcc	Tcc	11	A	S	nonsynonymous
ATP6	8557	G	C	Gcc	Ccc	11	A	P	nonsynonymous
ATP6	8558	C	A	gCc	gAc	11	A	D	nonsynonymous
ATP6	8558	C	T	gCc	gTc	11	A	V	nonsynonymous
ATP6	8558	C	G	gCc	gGc	11	A	G	nonsynonymous
ATP6	8559	C	A	gcC	gcA	11	A	A	synonymous
ATP6	8559	C	T	gcC	gcT	11	A	A	synonymous
ATP6	8559	C	G	gcC	gcG	11	A	A	synonymous
ATP6	8560	C	A	Ccc	Acc	12	P	T	nonsynonymous
ATP6	8560	C	T	Ccc	Tcc	12	P	S	nonsynonymous
ATP6	8560	C	G	Ccc	Gcc	12	P	A	nonsynonymous
ATP6	8561	C	A	cCc	cAc	12	P	H	nonsynonymous
ATP6	8561	C	T	cCc	cTc	12	P	L	nonsynonymous
ATP6	8561	C	G	cCc	cGc	12	P	R	nonsynonymous
ATP6	8562	C	A	ccC	ccA	12	P	P	synonymous
ATP6	8562	C	T	ccC	ccT	12	P	P	synonymous
ATP6	8562	C	G	ccC	ccG	12	P	P	synonymous
ATP6	8563	A	T	Aca	Tca	13	T	S	nonsynonymous
ATP6	8563	A	C	Aca	Cca	13	T	P	nonsynonymous
ATP6	8563	A	G	Aca	Gca	13	T	A	nonsynonymous
ATP6	8564	C	A	aCa	aAa	13	T	K	nonsynonymous
ATP6	8564	C	T	aCa	aTa	13	T	M	nonsynonymous
ATP6	8564	C	G	aCa	aGa	13	T	X	stopgain
ATP6	8565	A	T	acA	acT	13	T	T	synonymous
ATP6	8565	A	C	acA	acC	13	T	T	synonymous
ATP6	8565	A	G	acA	acG	13	T	T	synonymous
ATP6	8566	A	T	Atc	Ttc	14	I	F	nonsynonymous
ATP6	8566	A	C	Atc	Ctc	14	I	L	nonsynonymous
ATP6	8566	A	G	Atc	Gtc	14	I	V	nonsynonymous
ATP6	8567	T	A	aTc	aAc	14	I	N	nonsynonymous
ATP6	8567	T	C	aTc	aCc	14	I	T	nonsynonymous
ATP6	8567	T	G	aTc	aGc	14	I	S	nonsynonymous
ATP6	8568	C	A	atC	atA	14	I	M	nonsynonymous
ATP6	8568	C	T	atC	atT	14	I	I	synonymous
ATP6	8568	C	G	atC	atG	14	I	M	nonsynonymous
ATP6	8569	C	A	Cta	Ata	15	L	M	nonsynonymous
ATP6	8569	C	T	Cta	Tta	15	L	L	synonymous
ATP6	8569	C	G	Cta	Gta	15	L	V	nonsynonymous
ATP6	8570	T	A	cTa	cAa	15	L	Q	nonsynonymous
ATP6	8570	T	C	cTa	cCa	15	L	P	nonsynonymous
ATP6	8570	T	G	cTa	cGa	15	L	R	nonsynonymous
ATP6	8571	A	T	ctA	ctT	15	L	L	synonymous
ATP6	8571	A	C	ctA	ctC	15	L	L	synonymous
ATP6	8571	A	G	ctA	ctG	15	L	L	synonymous
ATP6	8572	G	A	Ggc	Agc	16	G	S	nonsynonymous
ATP6	8572	G	T	Ggc	Tgc	16	G	C	nonsynonymous
ATP6	8572	G	C	Ggc	Cgc	16	G	R	nonsynonymous
ATP6	8573	G	A	gGc	gAc	16	G	D	nonsynonymous
ATP6	8573	G	T	gGc	gTc	16	G	V	nonsynonymous
ATP6	8573	G	C	gGc	gCc	16	G	A	nonsynonymous
ATP6	8574	C	A	ggC	ggA	16	G	G	synonymous
ATP6	8574	C	T	ggC	ggT	16	G	G	synonymous
ATP6	8574	C	G	ggC	ggG	16	G	G	synonymous
ATP6	8575	C	A	Cta	Ata	17	L	M	nonsynonymous
ATP6	8575	C	T	Cta	Tta	17	L	L	synonymous
ATP6	8575	C	G	Cta	Gta	17	L	V	nonsynonymous
ATP6	8576	T	A	cTa	cAa	17	L	Q	nonsynonymous
ATP6	8576	T	C	cTa	cCa	17	L	P	nonsynonymous
ATP6	8576	T	G	cTa	cGa	17	L	R	nonsynonymous
ATP6	8577	A	T	ctA	ctT	17	L	L	synonymous
ATP6	8577	A	C	ctA	ctC	17	L	L	synonymous
ATP6	8577	A	G	ctA	ctG	17	L	L	synonymous
ATP6	8578	C	A	Ccc	Acc	18	P	T	nonsynonymous
ATP6	8578	C	T	Ccc	Tcc	18	P	S	nonsynonymous
ATP6	8578	C	G	Ccc	Gcc	18	P	A	nonsynonymous
ATP6	8579	C	A	cCc	cAc	18	P	H	nonsynonymous
ATP6	8579	C	T	cCc	cTc	18	P	L	nonsynonymous
ATP6	8579	C	G	cCc	cGc	18	P	R	nonsynonymous
ATP6	8580	C	A	ccC	ccA	18	P	P	synonymous
ATP6	8580	C	T	ccC	ccT	18	P	P	synonymous
ATP6	8580	C	G	ccC	ccG	18	P	P	synonymous
ATP6	8581	G	A	Gcc	Acc	19	A	T	nonsynonymous
ATP6	8581	G	T	Gcc	Tcc	19	A	S	nonsynonymous
ATP6	8581	G	C	Gcc	Ccc	19	A	P	nonsynonymous
ATP6	8582	C	A	gCc	gAc	19	A	D	nonsynonymous
ATP6	8582	C	T	gCc	gTc	19	A	V	nonsynonymous
ATP6	8582	C	G	gCc	gGc	19	A	G	nonsynonymous
ATP6	8583	C	A	gcC	gcA	19	A	A	synonymous
ATP6	8583	C	T	gcC	gcT	19	A	A	synonymous
ATP6	8583	C	G	gcC	gcG	19	A	A	synonymous
ATP6	8584	G	A	Gca	Aca	20	A	T	nonsynonymous
ATP6	8584	G	T	Gca	Tca	20	A	S	nonsynonymous
ATP6	8584	G	C	Gca	Cca	20	A	P	nonsynonymous
ATP6	8585	C	A	gCa	gAa	20	A	E	nonsynonymous
ATP6	8585	C	T	gCa	gTa	20	A	V	nonsynonymous
ATP6	8585	C	G	gCa	gGa	20	A	G	nonsynonymous
ATP6	8586	A	T	gcA	gcT	20	A	A	synonymous
ATP6	8586	A	C	gcA	gcC	20	A	A	synonymous
ATP6	8586	A	G	gcA	gcG	20	A	A	synonymous
ATP6	8587	G	A	Gta	Ata	21	V	M	nonsynonymous
ATP6	8587	G	T	Gta	Tta	21	V	L	nonsynonymous
ATP6	8587	G	C	Gta	Cta	21	V	L	nonsynonymous
ATP6	8588	T	A	gTa	gAa	21	V	E	nonsynonymous
ATP6	8588	T	C	gTa	gCa	21	V	A	nonsynonymous
ATP6	8588	T	G	gTa	gGa	21	V	G	nonsynonymous
ATP6	8589	A	T	gtA	gtT	21	V	V	synonymous
ATP6	8589	A	C	gtA	gtC	21	V	V	synonymous
ATP6	8589	A	G	gtA	gtG	21	V	V	synonymous
ATP6	8590	C	A	Ctg	Atg	22	L	M	nonsynonymous
ATP6	8590	C	T	Ctg	Ttg	22	L	L	synonymous
ATP6	8590	C	G	Ctg	Gtg	22	L	V	nonsynonymous
ATP6	8591	T	A	cTg	cAg	22	L	Q	nonsynonymous
ATP6	8591	T	C	cTg	cCg	22	L	P	nonsynonymous
ATP6	8591	T	G	cTg	cGg	22	L	R	nonsynonymous
ATP6	8592	G	A	ctG	ctA	22	L	L	synonymous
ATP6	8592	G	T	ctG	ctT	22	L	L	synonymous
ATP6	8592	G	C	ctG	ctC	22	L	L	synonymous
ATP6	8593	A	T	Atc	Ttc	23	I	F	nonsynonymous
ATP6	8593	A	C	Atc	Ctc	23	I	L	nonsynonymous
ATP6	8593	A	G	Atc	Gtc	23	I	V	nonsynonymous
ATP6	8594	T	A	aTc	aAc	23	I	N	nonsynonymous
ATP6	8594	T	C	aTc	aCc	23	I	T	nonsynonymous
ATP6	8594	T	G	aTc	aGc	23	I	S	nonsynonymous
ATP6	8595	C	A	atC	atA	23	I	M	nonsynonymous
ATP6	8595	C	T	atC	atT	23	I	I	synonymous
ATP6	8595	C	G	atC	atG	23	I	M	nonsynonymous
ATP6	8596	A	T	Att	Ttt	24	I	F	nonsynonymous
ATP6	8596	A	C	Att	Ctt	24	I	L	nonsynonymous
ATP6	8596	A	G	Att	Gtt	24	I	V	nonsynonymous
ATP6	8597	T	A	aTt	aAt	24	I	N	nonsynonymous
ATP6	8597	T	C	aTt	aCt	24	I	T	nonsynonymous
ATP6	8597	T	G	aTt	aGt	24	I	S	nonsynonymous
ATP6	8598	T	A	atT	atA	24	I	M	nonsynonymous
ATP6	8598	T	C	atT	atC	24	I	I	synonymous
ATP6	8598	T	G	atT	atG	24	I	M	nonsynonymous
ATP6	8599	C	A	Cta	Ata	25	L	M	nonsynonymous
ATP6	8599	C	T	Cta	Tta	25	L	L	synonymous
ATP6	8599	C	G	Cta	Gta	25	L	V	nonsynonymous
ATP6	8600	T	A	cTa	cAa	25	L	Q	nonsynonymous
ATP6	8600	T	C	cTa	cCa	25	L	P	nonsynonymous
ATP6	8600	T	G	cTa	cGa	25	L	R	nonsynonymous
ATP6	8601	A	T	ctA	ctT	25	L	L	synonymous
ATP6	8601	A	C	ctA	ctC	25	L	L	synonymous
ATP6	8601	A	G	ctA	ctG	25	L	L	synonymous
ATP6	8602	T	A	Ttt	Att	26	F	I	nonsynonymous
ATP6	8602	T	C	Ttt	Ctt	26	F	L	nonsynonymous
ATP6	8602	T	G	Ttt	Gtt	26	F	V	nonsynonymous
ATP6	8603	T	A	tTt	tAt	26	F	Y	nonsynonymous
ATP6	8603	T	C	tTt	tCt	26	F	S	nonsynonymous
ATP6	8603	T	G	tTt	tGt	26	F	C	nonsynonymous
ATP6	8604	T	A	ttT	ttA	26	F	L	nonsynonymous
ATP6	8604	T	C	ttT	ttC	26	F	F	synonymous
ATP6	8604	T	G	ttT	ttG	26	F	L	nonsynonymous
ATP6	8605	C	A	Ccc	Acc	27	P	T	nonsynonymous
ATP6	8605	C	T	Ccc	Tcc	27	P	S	nonsynonymous
ATP6	8605	C	G	Ccc	Gcc	27	P	A	nonsynonymous
ATP6	8606	C	A	cCc	cAc	27	P	H	nonsynonymous
ATP6	8606	C	T	cCc	cTc	27	P	L	nonsynonymous
ATP6	8606	C	G	cCc	cGc	27	P	R	nonsynonymous
ATP6	8607	C	A	ccC	ccA	27	P	P	synonymous
ATP6	8607	C	T	ccC	ccT	27	P	P	synonymous
ATP6	8607	C	G	ccC	ccG	27	P	P	synonymous
ATP6	8608	C	A	Cct	Act	28	P	T	nonsynonymous
ATP6	8608	C	T	Cct	Tct	28	P	S	nonsynonymous
ATP6	8608	C	G	Cct	Gct	28	P	A	nonsynonymous
ATP6	8609	C	A	cCt	cAt	28	P	H	nonsynonymous
ATP6	8609	C	T	cCt	cTt	28	P	L	nonsynonymous
ATP6	8609	C	G	cCt	cGt	28	P	R	nonsynonymous
ATP6	8610	T	A	ccT	ccA	28	P	P	synonymous
ATP6	8610	T	C	ccT	ccC	28	P	P	synonymous
ATP6	8610	T	G	ccT	ccG	28	P	P	synonymous
ATP6	8611	C	A	Cta	Ata	29	L	M	nonsynonymous
ATP6	8611	C	T	Cta	Tta	29	L	L	synonymous
ATP6	8611	C	G	Cta	Gta	29	L	V	nonsynonymous
ATP6	8612	T	A	cTa	cAa	29	L	Q	nonsynonymous
ATP6	8612	T	C	cTa	cCa	29	L	P	nonsynonymous
ATP6	8612	T	G	cTa	cGa	29	L	R	nonsynonymous
ATP6	8613	A	T	ctA	ctT	29	L	L	synonymous
ATP6	8613	A	C	ctA	ctC	29	L	L	synonymous
ATP6	8613	A	G	ctA	ctG	29	L	L	synonymous
ATP6	8614	T	A	Ttg	Atg	30	L	M	nonsynonymous
ATP6	8614	T	C	Ttg	Ctg	30	L	L	synonymous
ATP6	8614	T	G	Ttg	Gtg	30	L	V	nonsynonymous
ATP6	8615	T	A	tTg	tAg	30	L	X	stopgain
ATP6	8615	T	C	tTg	tCg	30	L	S	nonsynonymous
ATP6	8615	T	G	tTg	tGg	30	L	W	nonsynonymous
ATP6	8616	G	A	ttG	ttA	30	L	L	synonymous
ATP6	8616	G	T	ttG	ttT	30	L	F	nonsynonymous
ATP6	8616	G	C	ttG	ttC	30	L	F	nonsynonymous
ATP6	8617	A	T	Atc	Ttc	31	I	F	nonsynonymous
ATP6	8617	A	C	Atc	Ctc	31	I	L	nonsynonymous
ATP6	8617	A	G	Atc	Gtc	31	I	V	nonsynonymous
ATP6	8618	T	A	aTc	aAc	31	I	N	nonsynonymous
ATP6	8618	T	C	aTc	aCc	31	I	T	nonsynonymous
ATP6	8618	T	G	aTc	aGc	31	I	S	nonsynonymous
ATP6	8619	C	A	atC	atA	31	I	M	nonsynonymous
ATP6	8619	C	T	atC	atT	31	I	I	synonymous
ATP6	8619	C	G	atC	atG	31	I	M	nonsynonymous
ATP6	8620	C	A	Ccc	Acc	32	P	T	nonsynonymous
ATP6	8620	C	T	Ccc	Tcc	32	P	S	nonsynonymous
ATP6	8620	C	G	Ccc	Gcc	32	P	A	nonsynonymous
ATP6	8621	C	A	cCc	cAc	32	P	H	nonsynonymous
ATP6	8621	C	T	cCc	cTc	32	P	L	nonsynonymous
ATP6	8621	C	G	cCc	cGc	32	P	R	nonsynonymous
ATP6	8622	C	A	ccC	ccA	32	P	P	synonymous
ATP6	8622	C	T	ccC	ccT	32	P	P	synonymous
ATP6	8622	C	G	ccC	ccG	32	P	P	synonymous
ATP6	8623	A	T	Acc	Tcc	33	T	S	nonsynonymous
ATP6	8623	A	C	Acc	Ccc	33	T	P	nonsynonymous
ATP6	8623	A	G	Acc	Gcc	33	T	A	nonsynonymous
ATP6	8624	C	A	aCc	aAc	33	T	N	nonsynonymous
ATP6	8624	C	T	aCc	aTc	33	T	I	nonsynonymous
ATP6	8624	C	G	aCc	aGc	33	T	S	nonsynonymous
ATP6	8625	C	A	acC	acA	33	T	T	synonymous
ATP6	8625	C	T	acC	acT	33	T	T	synonymous
ATP6	8625	C	G	acC	acG	33	T	T	synonymous
ATP6	8626	T	A	Tcc	Acc	34	S	T	nonsynonymous
ATP6	8626	T	C	Tcc	Ccc	34	S	P	nonsynonymous
ATP6	8626	T	G	Tcc	Gcc	34	S	A	nonsynonymous
ATP6	8627	C	A	tCc	tAc	34	S	Y	nonsynonymous
ATP6	8627	C	T	tCc	tTc	34	S	F	nonsynonymous
ATP6	8627	C	G	tCc	tGc	34	S	C	nonsynonymous
ATP6	8628	C	A	tcC	tcA	34	S	S	synonymous
ATP6	8628	C	T	tcC	tcT	34	S	S	synonymous
ATP6	8628	C	G	tcC	tcG	34	S	S	synonymous
ATP6	8629	A	T	Aaa	Taa	35	K	X	stopgain
ATP6	8629	A	C	Aaa	Caa	35	K	Q	nonsynonymous
ATP6	8629	A	G	Aaa	Gaa	35	K	E	nonsynonymous
ATP6	8630	A	T	aAa	aTa	35	K	M	nonsynonymous
ATP6	8630	A	C	aAa	aCa	35	K	T	nonsynonymous
ATP6	8630	A	G	aAa	aGa	35	K	X	stopgain
ATP6	8631	A	T	aaA	aaT	35	K	N	nonsynonymous
ATP6	8631	A	C	aaA	aaC	35	K	N	nonsynonymous
ATP6	8631	A	G	aaA	aaG	35	K	K	synonymous
ATP6	8632	T	A	Tat	Aat	36	Y	N	nonsynonymous
ATP6	8632	T	C	Tat	Cat	36	Y	H	nonsynonymous
ATP6	8632	T	G	Tat	Gat	36	Y	D	nonsynonymous
ATP6	8633	A	T	tAt	tTt	36	Y	F	nonsynonymous
ATP6	8633	A	C	tAt	tCt	36	Y	S	nonsynonymous
ATP6	8633	A	G	tAt	tGt	36	Y	C	nonsynonymous
ATP6	8634	T	A	taT	taA	36	Y	X	stopgain
ATP6	8634	T	C	taT	taC	36	Y	Y	synonymous
ATP6	8634	T	G	taT	taG	36	Y	X	stopgain
ATP6	8635	C	A	Ctc	Atc	37	L	I	nonsynonymous
ATP6	8635	C	T	Ctc	Ttc	37	L	F	nonsynonymous
ATP6	8635	C	G	Ctc	Gtc	37	L	V	nonsynonymous
ATP6	8636	T	A	cTc	cAc	37	L	H	nonsynonymous
ATP6	8636	T	C	cTc	cCc	37	L	P	nonsynonymous
ATP6	8636	T	G	cTc	cGc	37	L	R	nonsynonymous
ATP6	8637	C	A	ctC	ctA	37	L	L	synonymous
ATP6	8637	C	T	ctC	ctT	37	L	L	synonymous
ATP6	8637	C	G	ctC	ctG	37	L	L	synonymous
ATP6	8638	A	T	Atc	Ttc	38	I	F	nonsynonymous
ATP6	8638	A	C	Atc	Ctc	38	I	L	nonsynonymous
ATP6	8638	A	G	Atc	Gtc	38	I	V	nonsynonymous
ATP6	8639	T	A	aTc	aAc	38	I	N	nonsynonymous
ATP6	8639	T	C	aTc	aCc	38	I	T	nonsynonymous
ATP6	8639	T	G	aTc	aGc	38	I	S	nonsynonymous
ATP6	8640	C	A	atC	atA	38	I	M	nonsynonymous
ATP6	8640	C	T	atC	atT	38	I	I	synonymous
ATP6	8640	C	G	atC	atG	38	I	M	nonsynonymous
ATP6	8641	A	T	Aac	Tac	39	N	Y	nonsynonymous
ATP6	8641	A	C	Aac	Cac	39	N	H	nonsynonymous
ATP6	8641	A	G	Aac	Gac	39	N	D	nonsynonymous
ATP6	8642	A	T	aAc	aTc	39	N	I	nonsynonymous
ATP6	8642	A	C	aAc	aCc	39	N	T	nonsynonymous
ATP6	8642	A	G	aAc	aGc	39	N	S	nonsynonymous
ATP6	8643	C	A	aaC	aaA	39	N	K	nonsynonymous
ATP6	8643	C	T	aaC	aaT	39	N	N	synonymous
ATP6	8643	C	G	aaC	aaG	39	N	K	nonsynonymous
ATP6	8644	A	T	Aac	Tac	40	N	Y	nonsynonymous
ATP6	8644	A	C	Aac	Cac	40	N	H	nonsynonymous
ATP6	8644	A	G	Aac	Gac	40	N	D	nonsynonymous
ATP6	8645	A	T	aAc	aTc	40	N	I	nonsynonymous
ATP6	8645	A	C	aAc	aCc	40	N	T	nonsynonymous
ATP6	8645	A	G	aAc	aGc	40	N	S	nonsynonymous
ATP6	8646	C	A	aaC	aaA	40	N	K	nonsynonymous
ATP6	8646	C	T	aaC	aaT	40	N	N	synonymous
ATP6	8646	C	G	aaC	aaG	40	N	K	nonsynonymous
ATP6	8647	C	A	Cga	Aga	41	R	X	stopgain
ATP6	8647	C	T	Cga	Tga	41	R	W	nonsynonymous
ATP6	8647	C	G	Cga	Gga	41	R	G	nonsynonymous
ATP6	8648	G	A	cGa	cAa	41	R	Q	nonsynonymous
ATP6	8648	G	T	cGa	cTa	41	R	L	nonsynonymous
ATP6	8648	G	C	cGa	cCa	41	R	P	nonsynonymous
ATP6	8649	A	T	cgA	cgT	41	R	R	synonymous
ATP6	8649	A	C	cgA	cgC	41	R	R	synonymous
ATP6	8649	A	G	cgA	cgG	41	R	R	synonymous
ATP6	8650	C	A	Cta	Ata	42	L	M	nonsynonymous
ATP6	8650	C	T	Cta	Tta	42	L	L	synonymous
ATP6	8650	C	G	Cta	Gta	42	L	V	nonsynonymous
ATP6	8651	T	A	cTa	cAa	42	L	Q	nonsynonymous
ATP6	8651	T	C	cTa	cCa	42	L	P	nonsynonymous
ATP6	8651	T	G	cTa	cGa	42	L	R	nonsynonymous
ATP6	8652	A	T	ctA	ctT	42	L	L	synonymous
ATP6	8652	A	C	ctA	ctC	42	L	L	synonymous
ATP6	8652	A	G	ctA	ctG	42	L	L	synonymous
ATP6	8653	A	T	Atc	Ttc	43	I	F	nonsynonymous
ATP6	8653	A	C	Atc	Ctc	43	I	L	nonsynonymous
ATP6	8653	A	G	Atc	Gtc	43	I	V	nonsynonymous
ATP6	8654	T	A	aTc	aAc	43	I	N	nonsynonymous
ATP6	8654	T	C	aTc	aCc	43	I	T	nonsynonymous
ATP6	8654	T	G	aTc	aGc	43	I	S	nonsynonymous
ATP6	8655	C	A	atC	atA	43	I	M	nonsynonymous
ATP6	8655	C	T	atC	atT	43	I	I	synonymous
ATP6	8655	C	G	atC	atG	43	I	M	nonsynonymous
ATP6	8656	A	T	Acc	Tcc	44	T	S	nonsynonymous
ATP6	8656	A	C	Acc	Ccc	44	T	P	nonsynonymous
ATP6	8656	A	G	Acc	Gcc	44	T	A	nonsynonymous
ATP6	8657	C	A	aCc	aAc	44	T	N	nonsynonymous
ATP6	8657	C	T	aCc	aTc	44	T	I	nonsynonymous
ATP6	8657	C	G	aCc	aGc	44	T	S	nonsynonymous
ATP6	8658	C	A	acC	acA	44	T	T	synonymous
ATP6	8658	C	T	acC	acT	44	T	T	synonymous
ATP6	8658	C	G	acC	acG	44	T	T	synonymous
ATP6	8659	A	T	Acc	Tcc	45	T	S	nonsynonymous
ATP6	8659	A	C	Acc	Ccc	45	T	P	nonsynonymous
ATP6	8659	A	G	Acc	Gcc	45	T	A	nonsynonymous
ATP6	8660	C	A	aCc	aAc	45	T	N	nonsynonymous
ATP6	8660	C	T	aCc	aTc	45	T	I	nonsynonymous
ATP6	8660	C	G	aCc	aGc	45	T	S	nonsynonymous
ATP6	8661	C	A	acC	acA	45	T	T	synonymous
ATP6	8661	C	T	acC	acT	45	T	T	synonymous
ATP6	8661	C	G	acC	acG	45	T	T	synonymous
ATP6	8662	C	A	Caa	Aaa	46	Q	K	nonsynonymous
ATP6	8662	C	T	Caa	Taa	46	Q	X	stopgain
ATP6	8662	C	G	Caa	Gaa	46	Q	E	nonsynonymous
ATP6	8663	A	T	cAa	cTa	46	Q	L	nonsynonymous
ATP6	8663	A	C	cAa	cCa	46	Q	P	nonsynonymous
ATP6	8663	A	G	cAa	cGa	46	Q	R	nonsynonymous
ATP6	8664	A	T	caA	caT	46	Q	H	nonsynonymous
ATP6	8664	A	C	caA	caC	46	Q	H	nonsynonymous
ATP6	8664	A	G	caA	caG	46	Q	Q	synonymous
ATP6	8665	C	A	Caa	Aaa	47	Q	K	nonsynonymous
ATP6	8665	C	T	Caa	Taa	47	Q	X	stopgain
ATP6	8665	C	G	Caa	Gaa	47	Q	E	nonsynonymous
ATP6	8666	A	T	cAa	cTa	47	Q	L	nonsynonymous
ATP6	8666	A	C	cAa	cCa	47	Q	P	nonsynonymous
ATP6	8666	A	G	cAa	cGa	47	Q	R	nonsynonymous
ATP6	8667	A	T	caA	caT	47	Q	H	nonsynonymous
ATP6	8667	A	C	caA	caC	47	Q	H	nonsynonymous
ATP6	8667	A	G	caA	caG	47	Q	Q	synonymous
ATP6	8668	T	A	Tga	Aga	48	W	X	stopgain
ATP6	8668	T	C	Tga	Cga	48	W	R	nonsynonymous
ATP6	8668	T	G	Tga	Gga	48	W	G	nonsynonymous
ATP6	8669	G	A	tGa	tAa	48	W	X	stopgain
ATP6	8669	G	T	tGa	tTa	48	W	L	nonsynonymous
ATP6	8669	G	C	tGa	tCa	48	W	S	nonsynonymous
ATP6	8670	A	T	tgA	tgT	48	W	C	nonsynonymous
ATP6	8670	A	C	tgA	tgC	48	W	C	nonsynonymous
ATP6	8670	A	G	tgA	tgG	48	W	W	synonymous
ATP6	8671	C	A	Cta	Ata	49	L	M	nonsynonymous
ATP6	8671	C	T	Cta	Tta	49	L	L	synonymous
ATP6	8671	C	G	Cta	Gta	49	L	V	nonsynonymous
ATP6	8672	T	A	cTa	cAa	49	L	Q	nonsynonymous
ATP6	8672	T	C	cTa	cCa	49	L	P	nonsynonymous
ATP6	8672	T	G	cTa	cGa	49	L	R	nonsynonymous
ATP6	8673	A	T	ctA	ctT	49	L	L	synonymous
ATP6	8673	A	C	ctA	ctC	49	L	L	synonymous
ATP6	8673	A	G	ctA	ctG	49	L	L	synonymous
ATP6	8674	A	T	Atc	Ttc	50	I	F	nonsynonymous
ATP6	8674	A	C	Atc	Ctc	50	I	L	nonsynonymous
ATP6	8674	A	G	Atc	Gtc	50	I	V	nonsynonymous
ATP6	8675	T	A	aTc	aAc	50	I	N	nonsynonymous
ATP6	8675	T	C	aTc	aCc	50	I	T	nonsynonymous
ATP6	8675	T	G	aTc	aGc	50	I	S	nonsynonymous
ATP6	8676	C	A	atC	atA	50	I	M	nonsynonymous
ATP6	8676	C	T	atC	atT	50	I	I	synonymous
ATP6	8676	C	G	atC	atG	50	I	M	nonsynonymous
ATP6	8677	A	T	Aaa	Taa	51	K	X	stopgain
ATP6	8677	A	C	Aaa	Caa	51	K	Q	nonsynonymous
ATP6	8677	A	G	Aaa	Gaa	51	K	E	nonsynonymous
ATP6	8678	A	T	aAa	aTa	51	K	M	nonsynonymous
ATP6	8678	A	C	aAa	aCa	51	K	T	nonsynonymous
ATP6	8678	A	G	aAa	aGa	51	K	X	stopgain
ATP6	8679	A	T	aaA	aaT	51	K	N	nonsynonymous
ATP6	8679	A	C	aaA	aaC	51	K	N	nonsynonymous
ATP6	8679	A	G	aaA	aaG	51	K	K	synonymous
ATP6	8680	C	A	Cta	Ata	52	L	M	nonsynonymous
ATP6	8680	C	T	Cta	Tta	52	L	L	synonymous
ATP6	8680	C	G	Cta	Gta	52	L	V	nonsynonymous
ATP6	8681	T	A	cTa	cAa	52	L	Q	nonsynonymous
ATP6	8681	T	C	cTa	cCa	52	L	P	nonsynonymous
ATP6	8681	T	G	cTa	cGa	52	L	R	nonsynonymous
ATP6	8682	A	T	ctA	ctT	52	L	L	synonymous
ATP6	8682	A	C	ctA	ctC	52	L	L	synonymous
ATP6	8682	A	G	ctA	ctG	52	L	L	synonymous
ATP6	8683	A	T	Acc	Tcc	53	T	S	nonsynonymous
ATP6	8683	A	C	Acc	Ccc	53	T	P	nonsynonymous
ATP6	8683	A	G	Acc	Gcc	53	T	A	nonsynonymous
ATP6	8684	C	A	aCc	aAc	53	T	N	nonsynonymous
ATP6	8684	C	T	aCc	aTc	53	T	I	nonsynonymous
ATP6	8684	C	G	aCc	aGc	53	T	S	nonsynonymous
ATP6	8685	C	A	acC	acA	53	T	T	synonymous
ATP6	8685	C	T	acC	acT	53	T	T	synonymous
ATP6	8685	C	G	acC	acG	53	T	T	synonymous
ATP6	8686	T	A	Tca	Aca	54	S	T	nonsynonymous
ATP6	8686	T	C	Tca	Cca	54	S	P	nonsynonymous
ATP6	8686	T	G	Tca	Gca	54	S	A	nonsynonymous
ATP6	8687	C	A	tCa	tAa	54	S	X	stopgain
ATP6	8687	C	T	tCa	tTa	54	S	L	nonsynonymous
ATP6	8687	C	G	tCa	tGa	54	S	W	nonsynonymous
ATP6	8688	A	T	tcA	tcT	54	S	S	synonymous
ATP6	8688	A	C	tcA	tcC	54	S	S	synonymous
ATP6	8688	A	G	tcA	tcG	54	S	S	synonymous
ATP6	8689	A	T	Aaa	Taa	55	K	X	stopgain
ATP6	8689	A	C	Aaa	Caa	55	K	Q	nonsynonymous
ATP6	8689	A	G	Aaa	Gaa	55	K	E	nonsynonymous
ATP6	8690	A	T	aAa	aTa	55	K	M	nonsynonymous
ATP6	8690	A	C	aAa	aCa	55	K	T	nonsynonymous
ATP6	8690	A	G	aAa	aGa	55	K	X	stopgain
ATP6	8691	A	T	aaA	aaT	55	K	N	nonsynonymous
ATP6	8691	A	C	aaA	aaC	55	K	N	nonsynonymous
ATP6	8691	A	G	aaA	aaG	55	K	K	synonymous
ATP6	8692	C	A	Caa	Aaa	56	Q	K	nonsynonymous
ATP6	8692	C	T	Caa	Taa	56	Q	X	stopgain
ATP6	8692	C	G	Caa	Gaa	56	Q	E	nonsynonymous
ATP6	8693	A	T	cAa	cTa	56	Q	L	nonsynonymous
ATP6	8693	A	C	cAa	cCa	56	Q	P	nonsynonymous
ATP6	8693	A	G	cAa	cGa	56	Q	R	nonsynonymous
ATP6	8694	A	T	caA	caT	56	Q	H	nonsynonymous
ATP6	8694	A	C	caA	caC	56	Q	H	nonsynonymous
ATP6	8694	A	G	caA	caG	56	Q	Q	synonymous
ATP6	8695	A	T	Atg	Ttg	57	M	L	nonsynonymous
ATP6	8695	A	C	Atg	Ctg	57	M	L	nonsynonymous
ATP6	8695	A	G	Atg	Gtg	57	M	V	nonsynonymous
ATP6	8696	T	A	aTg	aAg	57	M	K	nonsynonymous
ATP6	8696	T	C	aTg	aCg	57	M	T	nonsynonymous
ATP6	8696	T	G	aTg	aGg	57	M	X	stopgain
ATP6	8697	G	A	atG	atA	57	M	M	synonymous
ATP6	8697	G	T	atG	atT	57	M	I	nonsynonymous
ATP6	8697	G	C	atG	atC	57	M	I	nonsynonymous
ATP6	8698	A	T	Ata	Tta	58	M	L	nonsynonymous
ATP6	8698	A	C	Ata	Cta	58	M	L	nonsynonymous
ATP6	8698	A	G	Ata	Gta	58	M	V	nonsynonymous
ATP6	8699	T	A	aTa	aAa	58	M	K	nonsynonymous
ATP6	8699	T	C	aTa	aCa	58	M	T	nonsynonymous
ATP6	8699	T	G	aTa	aGa	58	M	X	stopgain
ATP6	8700	A	T	atA	atT	58	M	I	nonsynonymous
ATP6	8700	A	C	atA	atC	58	M	I	nonsynonymous
ATP6	8700	A	G	atA	atG	58	M	M	synonymous
ATP6	8701	A	T	Acc	Tcc	59	T	S	nonsynonymous
ATP6	8701	A	C	Acc	Ccc	59	T	P	nonsynonymous
ATP6	8701	A	G	Acc	Gcc	59	T	A	nonsynonymous
ATP6	8702	C	A	aCc	aAc	59	T	N	nonsynonymous
ATP6	8702	C	T	aCc	aTc	59	T	I	nonsynonymous
ATP6	8702	C	G	aCc	aGc	59	T	S	nonsynonymous
ATP6	8703	C	A	acC	acA	59	T	T	synonymous
ATP6	8703	C	T	acC	acT	59	T	T	synonymous
ATP6	8703	C	G	acC	acG	59	T	T	synonymous
ATP6	8704	A	T	Ata	Tta	60	M	L	nonsynonymous
ATP6	8704	A	C	Ata	Cta	60	M	L	nonsynonymous
ATP6	8704	A	G	Ata	Gta	60	M	V	nonsynonymous
ATP6	8705	T	A	aTa	aAa	60	M	K	nonsynonymous
ATP6	8705	T	C	aTa	aCa	60	M	T	nonsynonymous
ATP6	8705	T	G	aTa	aGa	60	M	X	stopgain
ATP6	8706	A	T	atA	atT	60	M	I	nonsynonymous
ATP6	8706	A	C	atA	atC	60	M	I	nonsynonymous
ATP6	8706	A	G	atA	atG	60	M	M	synonymous
ATP6	8707	C	A	Cac	Aac	61	H	N	nonsynonymous
ATP6	8707	C	T	Cac	Tac	61	H	Y	nonsynonymous
ATP6	8707	C	G	Cac	Gac	61	H	D	nonsynonymous
ATP6	8708	A	T	cAc	cTc	61	H	L	nonsynonymous
ATP6	8708	A	C	cAc	cCc	61	H	P	nonsynonymous
ATP6	8708	A	G	cAc	cGc	61	H	R	nonsynonymous
ATP6	8709	C	A	caC	caA	61	H	Q	nonsynonymous
ATP6	8709	C	T	caC	caT	61	H	H	synonymous
ATP6	8709	C	G	caC	caG	61	H	Q	nonsynonymous
ATP6	8710	A	T	Aac	Tac	62	N	Y	nonsynonymous
ATP6	8710	A	C	Aac	Cac	62	N	H	nonsynonymous
ATP6	8710	A	G	Aac	Gac	62	N	D	nonsynonymous
ATP6	8711	A	T	aAc	aTc	62	N	I	nonsynonymous
ATP6	8711	A	C	aAc	aCc	62	N	T	nonsynonymous
ATP6	8711	A	G	aAc	aGc	62	N	S	nonsynonymous
ATP6	8712	C	A	aaC	aaA	62	N	K	nonsynonymous
ATP6	8712	C	T	aaC	aaT	62	N	N	synonymous
ATP6	8712	C	G	aaC	aaG	62	N	K	nonsynonymous
ATP6	8713	A	T	Act	Tct	63	T	S	nonsynonymous
ATP6	8713	A	C	Act	Cct	63	T	P	nonsynonymous
ATP6	8713	A	G	Act	Gct	63	T	A	nonsynonymous
ATP6	8714	C	A	aCt	aAt	63	T	N	nonsynonymous
ATP6	8714	C	T	aCt	aTt	63	T	I	nonsynonymous
ATP6	8714	C	G	aCt	aGt	63	T	S	nonsynonymous
ATP6	8715	T	A	acT	acA	63	T	T	synonymous
ATP6	8715	T	C	acT	acC	63	T	T	synonymous
ATP6	8715	T	G	acT	acG	63	T	T	synonymous
ATP6	8716	A	T	Aaa	Taa	64	K	X	stopgain
ATP6	8716	A	C	Aaa	Caa	64	K	Q	nonsynonymous
ATP6	8716	A	G	Aaa	Gaa	64	K	E	nonsynonymous
ATP6	8717	A	T	aAa	aTa	64	K	M	nonsynonymous
ATP6	8717	A	C	aAa	aCa	64	K	T	nonsynonymous
ATP6	8717	A	G	aAa	aGa	64	K	X	stopgain
ATP6	8718	A	T	aaA	aaT	64	K	N	nonsynonymous
ATP6	8718	A	C	aaA	aaC	64	K	N	nonsynonymous
ATP6	8718	A	G	aaA	aaG	64	K	K	synonymous
ATP6	8719	G	A	Gga	Aga	65	G	X	stopgain
ATP6	8719	G	T	Gga	Tga	65	G	W	nonsynonymous
ATP6	8719	G	C	Gga	Cga	65	G	R	nonsynonymous
ATP6	8720	G	A	gGa	gAa	65	G	E	nonsynonymous
ATP6	8720	G	T	gGa	gTa	65	G	V	nonsynonymous
ATP6	8720	G	C	gGa	gCa	65	G	A	nonsynonymous
ATP6	8721	A	T	ggA	ggT	65	G	G	synonymous
ATP6	8721	A	C	ggA	ggC	65	G	G	synonymous
ATP6	8721	A	G	ggA	ggG	65	G	G	synonymous
ATP6	8722	C	A	Cga	Aga	66	R	X	stopgain
ATP6	8722	C	T	Cga	Tga	66	R	W	nonsynonymous
ATP6	8722	C	G	Cga	Gga	66	R	G	nonsynonymous
ATP6	8723	G	A	cGa	cAa	66	R	Q	nonsynonymous
ATP6	8723	G	T	cGa	cTa	66	R	L	nonsynonymous
ATP6	8723	G	C	cGa	cCa	66	R	P	nonsynonymous
ATP6	8724	A	T	cgA	cgT	66	R	R	synonymous
ATP6	8724	A	C	cgA	cgC	66	R	R	synonymous
ATP6	8724	A	G	cgA	cgG	66	R	R	synonymous
ATP6	8725	A	T	Acc	Tcc	67	T	S	nonsynonymous
ATP6	8725	A	C	Acc	Ccc	67	T	P	nonsynonymous
ATP6	8725	A	G	Acc	Gcc	67	T	A	nonsynonymous
ATP6	8726	C	A	aCc	aAc	67	T	N	nonsynonymous
ATP6	8726	C	T	aCc	aTc	67	T	I	nonsynonymous
ATP6	8726	C	G	aCc	aGc	67	T	S	nonsynonymous
ATP6	8727	C	A	acC	acA	67	T	T	synonymous
ATP6	8727	C	T	acC	acT	67	T	T	synonymous
ATP6	8727	C	G	acC	acG	67	T	T	synonymous
ATP6	8728	T	A	Tga	Aga	68	W	X	stopgain
ATP6	8728	T	C	Tga	Cga	68	W	R	nonsynonymous
ATP6	8728	T	G	Tga	Gga	68	W	G	nonsynonymous
ATP6	8729	G	A	tGa	tAa	68	W	X	stopgain
ATP6	8729	G	T	tGa	tTa	68	W	L	nonsynonymous
ATP6	8729	G	C	tGa	tCa	68	W	S	nonsynonymous
ATP6	8730	A	T	tgA	tgT	68	W	C	nonsynonymous
ATP6	8730	A	C	tgA	tgC	68	W	C	nonsynonymous
ATP6	8730	A	G	tgA	tgG	68	W	W	synonymous
ATP6	8731	T	A	Tct	Act	69	S	T	nonsynonymous
ATP6	8731	T	C	Tct	Cct	69	S	P	nonsynonymous
ATP6	8731	T	G	Tct	Gct	69	S	A	nonsynonymous
ATP6	8732	C	A	tCt	tAt	69	S	Y	nonsynonymous
ATP6	8732	C	T	tCt	tTt	69	S	F	nonsynonymous
ATP6	8732	C	G	tCt	tGt	69	S	C	nonsynonymous
ATP6	8733	T	A	tcT	tcA	69	S	S	synonymous
ATP6	8733	T	C	tcT	tcC	69	S	S	synonymous
ATP6	8733	T	G	tcT	tcG	69	S	S	synonymous
ATP6	8734	C	A	Ctt	Att	70	L	I	nonsynonymous
ATP6	8734	C	T	Ctt	Ttt	70	L	F	nonsynonymous
ATP6	8734	C	G	Ctt	Gtt	70	L	V	nonsynonymous
ATP6	8735	T	A	cTt	cAt	70	L	H	nonsynonymous
ATP6	8735	T	C	cTt	cCt	70	L	P	nonsynonymous
ATP6	8735	T	G	cTt	cGt	70	L	R	nonsynonymous
ATP6	8736	T	A	ctT	ctA	70	L	L	synonymous
ATP6	8736	T	C	ctT	ctC	70	L	L	synonymous
ATP6	8736	T	G	ctT	ctG	70	L	L	synonymous
ATP6	8737	A	T	Ata	Tta	71	M	L	nonsynonymous
ATP6	8737	A	C	Ata	Cta	71	M	L	nonsynonymous
ATP6	8737	A	G	Ata	Gta	71	M	V	nonsynonymous
ATP6	8738	T	A	aTa	aAa	71	M	K	nonsynonymous
ATP6	8738	T	C	aTa	aCa	71	M	T	nonsynonymous
ATP6	8738	T	G	aTa	aGa	71	M	X	stopgain
ATP6	8739	A	T	atA	atT	71	M	I	nonsynonymous
ATP6	8739	A	C	atA	atC	71	M	I	nonsynonymous
ATP6	8739	A	G	atA	atG	71	M	M	synonymous
ATP6	8740	C	A	Cta	Ata	72	L	M	nonsynonymous
ATP6	8740	C	T	Cta	Tta	72	L	L	synonymous
ATP6	8740	C	G	Cta	Gta	72	L	V	nonsynonymous
ATP6	8741	T	A	cTa	cAa	72	L	Q	nonsynonymous
ATP6	8741	T	C	cTa	cCa	72	L	P	nonsynonymous
ATP6	8741	T	G	cTa	cGa	72	L	R	nonsynonymous
ATP6	8742	A	T	ctA	ctT	72	L	L	synonymous
ATP6	8742	A	C	ctA	ctC	72	L	L	synonymous
ATP6	8742	A	G	ctA	ctG	72	L	L	synonymous
ATP6	8743	G	A	Gta	Ata	73	V	M	nonsynonymous
ATP6	8743	G	T	Gta	Tta	73	V	L	nonsynonymous
ATP6	8743	G	C	Gta	Cta	73	V	L	nonsynonymous
ATP6	8744	T	A	gTa	gAa	73	V	E	nonsynonymous
ATP6	8744	T	C	gTa	gCa	73	V	A	nonsynonymous
ATP6	8744	T	G	gTa	gGa	73	V	G	nonsynonymous
ATP6	8745	A	T	gtA	gtT	73	V	V	synonymous
ATP6	8745	A	C	gtA	gtC	73	V	V	synonymous
ATP6	8745	A	G	gtA	gtG	73	V	V	synonymous
ATP6	8746	T	A	Tcc	Acc	74	S	T	nonsynonymous
ATP6	8746	T	C	Tcc	Ccc	74	S	P	nonsynonymous
ATP6	8746	T	G	Tcc	Gcc	74	S	A	nonsynonymous
ATP6	8747	C	A	tCc	tAc	74	S	Y	nonsynonymous
ATP6	8747	C	T	tCc	tTc	74	S	F	nonsynonymous
ATP6	8747	C	G	tCc	tGc	74	S	C	nonsynonymous
ATP6	8748	C	A	tcC	tcA	74	S	S	synonymous
ATP6	8748	C	T	tcC	tcT	74	S	S	synonymous
ATP6	8748	C	G	tcC	tcG	74	S	S	synonymous
ATP6	8749	T	A	Tta	Ata	75	L	M	nonsynonymous
ATP6	8749	T	C	Tta	Cta	75	L	L	synonymous
ATP6	8749	T	G	Tta	Gta	75	L	V	nonsynonymous
ATP6	8750	T	A	tTa	tAa	75	L	X	stopgain
ATP6	8750	T	C	tTa	tCa	75	L	S	nonsynonymous
ATP6	8750	T	G	tTa	tGa	75	L	W	nonsynonymous
ATP6	8751	A	T	ttA	ttT	75	L	F	nonsynonymous
ATP6	8751	A	C	ttA	ttC	75	L	F	nonsynonymous
ATP6	8751	A	G	ttA	ttG	75	L	L	synonymous
ATP6	8752	A	T	Atc	Ttc	76	I	F	nonsynonymous
ATP6	8752	A	C	Atc	Ctc	76	I	L	nonsynonymous
ATP6	8752	A	G	Atc	Gtc	76	I	V	nonsynonymous
ATP6	8753	T	A	aTc	aAc	76	I	N	nonsynonymous
ATP6	8753	T	C	aTc	aCc	76	I	T	nonsynonymous
ATP6	8753	T	G	aTc	aGc	76	I	S	nonsynonymous
ATP6	8754	C	A	atC	atA	76	I	M	nonsynonymous
ATP6	8754	C	T	atC	atT	76	I	I	synonymous
ATP6	8754	C	G	atC	atG	76	I	M	nonsynonymous
ATP6	8755	A	T	Att	Ttt	77	I	F	nonsynonymous
ATP6	8755	A	C	Att	Ctt	77	I	L	nonsynonymous
ATP6	8755	A	G	Att	Gtt	77	I	V	nonsynonymous
ATP6	8756	T	A	aTt	aAt	77	I	N	nonsynonymous
ATP6	8756	T	C	aTt	aCt	77	I	T	nonsynonymous
ATP6	8756	T	G	aTt	aGt	77	I	S	nonsynonymous
ATP6	8757	T	A	atT	atA	77	I	M	nonsynonymous
ATP6	8757	T	C	atT	atC	77	I	I	synonymous
ATP6	8757	T	G	atT	atG	77	I	M	nonsynonymous
ATP6	8758	T	A	Ttt	Att	78	F	I	nonsynonymous
ATP6	8758	T	C	Ttt	Ctt	78	F	L	nonsynonymous
ATP6	8758	T	G	Ttt	Gtt	78	F	V	nonsynonymous
ATP6	8759	T	A	tTt	tAt	78	F	Y	nonsynonymous
ATP6	8759	T	C	tTt	tCt	78	F	S	nonsynonymous
ATP6	8759	T	G	tTt	tGt	78	F	C	nonsynonymous
ATP6	8760	T	A	ttT	ttA	78	F	L	nonsynonymous
ATP6	8760	T	C	ttT	ttC	78	F	F	synonymous
ATP6	8760	T	G	ttT	ttG	78	F	L	nonsynonymous
ATP6	8761	A	T	Att	Ttt	79	I	F	nonsynonymous
ATP6	8761	A	C	Att	Ctt	79	I	L	nonsynonymous
ATP6	8761	A	G	Att	Gtt	79	I	V	nonsynonymous
ATP6	8762	T	A	aTt	aAt	79	I	N	nonsynonymous
ATP6	8762	T	C	aTt	aCt	79	I	T	nonsynonymous
ATP6	8762	T	G	aTt	aGt	79	I	S	nonsynonymous
ATP6	8763	T	A	atT	atA	79	I	M	nonsynonymous
ATP6	8763	T	C	atT	atC	79	I	I	synonymous
ATP6	8763	T	G	atT	atG	79	I	M	nonsynonymous
ATP6	8764	G	A	Gcc	Acc	80	A	T	nonsynonymous
ATP6	8764	G	T	Gcc	Tcc	80	A	S	nonsynonymous
ATP6	8764	G	C	Gcc	Ccc	80	A	P	nonsynonymous
ATP6	8765	C	A	gCc	gAc	80	A	D	nonsynonymous
ATP6	8765	C	T	gCc	gTc	80	A	V	nonsynonymous
ATP6	8765	C	G	gCc	gGc	80	A	G	nonsynonymous
ATP6	8766	C	A	gcC	gcA	80	A	A	synonymous
ATP6	8766	C	T	gcC	gcT	80	A	A	synonymous
ATP6	8766	C	G	gcC	gcG	80	A	A	synonymous
ATP6	8767	A	T	Aca	Tca	81	T	S	nonsynonymous
ATP6	8767	A	C	Aca	Cca	81	T	P	nonsynonymous
ATP6	8767	A	G	Aca	Gca	81	T	A	nonsynonymous
ATP6	8768	C	A	aCa	aAa	81	T	K	nonsynonymous
ATP6	8768	C	T	aCa	aTa	81	T	M	nonsynonymous
ATP6	8768	C	G	aCa	aGa	81	T	X	stopgain
ATP6	8769	A	T	acA	acT	81	T	T	synonymous
ATP6	8769	A	C	acA	acC	81	T	T	synonymous
ATP6	8769	A	G	acA	acG	81	T	T	synonymous
ATP6	8770	A	T	Act	Tct	82	T	S	nonsynonymous
ATP6	8770	A	C	Act	Cct	82	T	P	nonsynonymous
ATP6	8770	A	G	Act	Gct	82	T	A	nonsynonymous
ATP6	8771	C	A	aCt	aAt	82	T	N	nonsynonymous
ATP6	8771	C	T	aCt	aTt	82	T	I	nonsynonymous
ATP6	8771	C	G	aCt	aGt	82	T	S	nonsynonymous
ATP6	8772	T	A	acT	acA	82	T	T	synonymous
ATP6	8772	T	C	acT	acC	82	T	T	synonymous
ATP6	8772	T	G	acT	acG	82	T	T	synonymous
ATP6	8773	A	T	Aac	Tac	83	N	Y	nonsynonymous
ATP6	8773	A	C	Aac	Cac	83	N	H	nonsynonymous
ATP6	8773	A	G	Aac	Gac	83	N	D	nonsynonymous
ATP6	8774	A	T	aAc	aTc	83	N	I	nonsynonymous
ATP6	8774	A	C	aAc	aCc	83	N	T	nonsynonymous
ATP6	8774	A	G	aAc	aGc	83	N	S	nonsynonymous
ATP6	8775	C	A	aaC	aaA	83	N	K	nonsynonymous
ATP6	8775	C	T	aaC	aaT	83	N	N	synonymous
ATP6	8775	C	G	aaC	aaG	83	N	K	nonsynonymous
ATP6	8776	C	A	Ctc	Atc	84	L	I	nonsynonymous
ATP6	8776	C	T	Ctc	Ttc	84	L	F	nonsynonymous
ATP6	8776	C	G	Ctc	Gtc	84	L	V	nonsynonymous
ATP6	8777	T	A	cTc	cAc	84	L	H	nonsynonymous
ATP6	8777	T	C	cTc	cCc	84	L	P	nonsynonymous
ATP6	8777	T	G	cTc	cGc	84	L	R	nonsynonymous
ATP6	8778	C	A	ctC	ctA	84	L	L	synonymous
ATP6	8778	C	T	ctC	ctT	84	L	L	synonymous
ATP6	8778	C	G	ctC	ctG	84	L	L	synonymous
ATP6	8779	C	A	Ctc	Atc	85	L	I	nonsynonymous
ATP6	8779	C	T	Ctc	Ttc	85	L	F	nonsynonymous
ATP6	8779	C	G	Ctc	Gtc	85	L	V	nonsynonymous
ATP6	8780	T	A	cTc	cAc	85	L	H	nonsynonymous
ATP6	8780	T	C	cTc	cCc	85	L	P	nonsynonymous
ATP6	8780	T	G	cTc	cGc	85	L	R	nonsynonymous
ATP6	8781	C	A	ctC	ctA	85	L	L	synonymous
ATP6	8781	C	T	ctC	ctT	85	L	L	synonymous
ATP6	8781	C	G	ctC	ctG	85	L	L	synonymous
ATP6	8782	G	A	Gga	Aga	86	G	X	stopgain
ATP6	8782	G	T	Gga	Tga	86	G	W	nonsynonymous
ATP6	8782	G	C	Gga	Cga	86	G	R	nonsynonymous
ATP6	8783	G	A	gGa	gAa	86	G	E	nonsynonymous
ATP6	8783	G	T	gGa	gTa	86	G	V	nonsynonymous
ATP6	8783	G	C	gGa	gCa	86	G	A	nonsynonymous
ATP6	8784	A	T	ggA	ggT	86	G	G	synonymous
ATP6	8784	A	C	ggA	ggC	86	G	G	synonymous
ATP6	8784	A	G	ggA	ggG	86	G	G	synonymous
ATP6	8785	C	A	Ctc	Atc	87	L	I	nonsynonymous
ATP6	8785	C	T	Ctc	Ttc	87	L	F	nonsynonymous
ATP6	8785	C	G	Ctc	Gtc	87	L	V	nonsynonymous
ATP6	8786	T	A	cTc	cAc	87	L	H	nonsynonymous
ATP6	8786	T	C	cTc	cCc	87	L	P	nonsynonymous
ATP6	8786	T	G	cTc	cGc	87	L	R	nonsynonymous
ATP6	8787	C	A	ctC	ctA	87	L	L	synonymous
ATP6	8787	C	T	ctC	ctT	87	L	L	synonymous
ATP6	8787	C	G	ctC	ctG	87	L	L	synonymous
ATP6	8788	C	A	Ctg	Atg	88	L	M	nonsynonymous
ATP6	8788	C	T	Ctg	Ttg	88	L	L	synonymous
ATP6	8788	C	G	Ctg	Gtg	88	L	V	nonsynonymous
ATP6	8789	T	A	cTg	cAg	88	L	Q	nonsynonymous
ATP6	8789	T	C	cTg	cCg	88	L	P	nonsynonymous
ATP6	8789	T	G	cTg	cGg	88	L	R	nonsynonymous
ATP6	8790	G	A	ctG	ctA	88	L	L	synonymous
ATP6	8790	G	T	ctG	ctT	88	L	L	synonymous
ATP6	8790	G	C	ctG	ctC	88	L	L	synonymous
ATP6	8791	C	A	Cct	Act	89	P	T	nonsynonymous
ATP6	8791	C	T	Cct	Tct	89	P	S	nonsynonymous
ATP6	8791	C	G	Cct	Gct	89	P	A	nonsynonymous
ATP6	8792	C	A	cCt	cAt	89	P	H	nonsynonymous
ATP6	8792	C	T	cCt	cTt	89	P	L	nonsynonymous
ATP6	8792	C	G	cCt	cGt	89	P	R	nonsynonymous
ATP6	8793	T	A	ccT	ccA	89	P	P	synonymous
ATP6	8793	T	C	ccT	ccC	89	P	P	synonymous
ATP6	8793	T	G	ccT	ccG	89	P	P	synonymous
ATP6	8794	C	A	Cac	Aac	90	H	N	nonsynonymous
ATP6	8794	C	T	Cac	Tac	90	H	Y	nonsynonymous
ATP6	8794	C	G	Cac	Gac	90	H	D	nonsynonymous
ATP6	8795	A	T	cAc	cTc	90	H	L	nonsynonymous
ATP6	8795	A	C	cAc	cCc	90	H	P	nonsynonymous
ATP6	8795	A	G	cAc	cGc	90	H	R	nonsynonymous
ATP6	8796	C	A	caC	caA	90	H	Q	nonsynonymous
ATP6	8796	C	T	caC	caT	90	H	H	synonymous
ATP6	8796	C	G	caC	caG	90	H	Q	nonsynonymous
ATP6	8797	T	A	Tca	Aca	91	S	T	nonsynonymous
ATP6	8797	T	C	Tca	Cca	91	S	P	nonsynonymous
ATP6	8797	T	G	Tca	Gca	91	S	A	nonsynonymous
ATP6	8798	C	A	tCa	tAa	91	S	X	stopgain
ATP6	8798	C	T	tCa	tTa	91	S	L	nonsynonymous
ATP6	8798	C	G	tCa	tGa	91	S	W	nonsynonymous
ATP6	8799	A	T	tcA	tcT	91	S	S	synonymous
ATP6	8799	A	C	tcA	tcC	91	S	S	synonymous
ATP6	8799	A	G	tcA	tcG	91	S	S	synonymous
ATP6	8800	T	A	Ttt	Att	92	F	I	nonsynonymous
ATP6	8800	T	C	Ttt	Ctt	92	F	L	nonsynonymous
ATP6	8800	T	G	Ttt	Gtt	92	F	V	nonsynonymous
ATP6	8801	T	A	tTt	tAt	92	F	Y	nonsynonymous
ATP6	8801	T	C	tTt	tCt	92	F	S	nonsynonymous
ATP6	8801	T	G	tTt	tGt	92	F	C	nonsynonymous
ATP6	8802	T	A	ttT	ttA	92	F	L	nonsynonymous
ATP6	8802	T	C	ttT	ttC	92	F	F	synonymous
ATP6	8802	T	G	ttT	ttG	92	F	L	nonsynonymous
ATP6	8803	A	T	Aca	Tca	93	T	S	nonsynonymous
ATP6	8803	A	C	Aca	Cca	93	T	P	nonsynonymous
ATP6	8803	A	G	Aca	Gca	93	T	A	nonsynonymous
ATP6	8804	C	A	aCa	aAa	93	T	K	nonsynonymous
ATP6	8804	C	T	aCa	aTa	93	T	M	nonsynonymous
ATP6	8804	C	G	aCa	aGa	93	T	X	stopgain
ATP6	8805	A	T	acA	acT	93	T	T	synonymous
ATP6	8805	A	C	acA	acC	93	T	T	synonymous
ATP6	8805	A	G	acA	acG	93	T	T	synonymous
ATP6	8806	C	A	Cca	Aca	94	P	T	nonsynonymous
ATP6	8806	C	T	Cca	Tca	94	P	S	nonsynonymous
ATP6	8806	C	G	Cca	Gca	94	P	A	nonsynonymous
ATP6	8807	C	A	cCa	cAa	94	P	Q	nonsynonymous
ATP6	8807	C	T	cCa	cTa	94	P	L	nonsynonymous
ATP6	8807	C	G	cCa	cGa	94	P	R	nonsynonymous
ATP6	8808	A	T	ccA	ccT	94	P	P	synonymous
ATP6	8808	A	C	ccA	ccC	94	P	P	synonymous
ATP6	8808	A	G	ccA	ccG	94	P	P	synonymous
ATP6	8809	A	T	Acc	Tcc	95	T	S	nonsynonymous
ATP6	8809	A	C	Acc	Ccc	95	T	P	nonsynonymous
ATP6	8809	A	G	Acc	Gcc	95	T	A	nonsynonymous
ATP6	8810	C	A	aCc	aAc	95	T	N	nonsynonymous
ATP6	8810	C	T	aCc	aTc	95	T	I	nonsynonymous
ATP6	8810	C	G	aCc	aGc	95	T	S	nonsynonymous
ATP6	8811	C	A	acC	acA	95	T	T	synonymous
ATP6	8811	C	T	acC	acT	95	T	T	synonymous
ATP6	8811	C	G	acC	acG	95	T	T	synonymous
ATP6	8812	A	T	Acc	Tcc	96	T	S	nonsynonymous
ATP6	8812	A	C	Acc	Ccc	96	T	P	nonsynonymous
ATP6	8812	A	G	Acc	Gcc	96	T	A	nonsynonymous
ATP6	8813	C	A	aCc	aAc	96	T	N	nonsynonymous
ATP6	8813	C	T	aCc	aTc	96	T	I	nonsynonymous
ATP6	8813	C	G	aCc	aGc	96	T	S	nonsynonymous
ATP6	8814	C	A	acC	acA	96	T	T	synonymous
ATP6	8814	C	T	acC	acT	96	T	T	synonymous
ATP6	8814	C	G	acC	acG	96	T	T	synonymous
ATP6	8815	C	A	Caa	Aaa	97	Q	K	nonsynonymous
ATP6	8815	C	T	Caa	Taa	97	Q	X	stopgain
ATP6	8815	C	G	Caa	Gaa	97	Q	E	nonsynonymous
ATP6	8816	A	T	cAa	cTa	97	Q	L	nonsynonymous
ATP6	8816	A	C	cAa	cCa	97	Q	P	nonsynonymous
ATP6	8816	A	G	cAa	cGa	97	Q	R	nonsynonymous
ATP6	8817	A	T	caA	caT	97	Q	H	nonsynonymous
ATP6	8817	A	C	caA	caC	97	Q	H	nonsynonymous
ATP6	8817	A	G	caA	caG	97	Q	Q	synonymous
ATP6	8818	C	A	Cta	Ata	98	L	M	nonsynonymous
ATP6	8818	C	T	Cta	Tta	98	L	L	synonymous
ATP6	8818	C	G	Cta	Gta	98	L	V	nonsynonymous
ATP6	8819	T	A	cTa	cAa	98	L	Q	nonsynonymous
ATP6	8819	T	C	cTa	cCa	98	L	P	nonsynonymous
ATP6	8819	T	G	cTa	cGa	98	L	R	nonsynonymous
ATP6	8820	A	T	ctA	ctT	98	L	L	synonymous
ATP6	8820	A	C	ctA	ctC	98	L	L	synonymous
ATP6	8820	A	G	ctA	ctG	98	L	L	synonymous
ATP6	8821	T	A	Tct	Act	99	S	T	nonsynonymous
ATP6	8821	T	C	Tct	Cct	99	S	P	nonsynonymous
ATP6	8821	T	G	Tct	Gct	99	S	A	nonsynonymous
ATP6	8822	C	A	tCt	tAt	99	S	Y	nonsynonymous
ATP6	8822	C	T	tCt	tTt	99	S	F	nonsynonymous
ATP6	8822	C	G	tCt	tGt	99	S	C	nonsynonymous
ATP6	8823	T	A	tcT	tcA	99	S	S	synonymous
ATP6	8823	T	C	tcT	tcC	99	S	S	synonymous
ATP6	8823	T	G	tcT	tcG	99	S	S	synonymous
ATP6	8824	A	T	Ata	Tta	100	M	L	nonsynonymous
ATP6	8824	A	C	Ata	Cta	100	M	L	nonsynonymous
ATP6	8824	A	G	Ata	Gta	100	M	V	nonsynonymous
ATP6	8825	T	A	aTa	aAa	100	M	K	nonsynonymous
ATP6	8825	T	C	aTa	aCa	100	M	T	nonsynonymous
ATP6	8825	T	G	aTa	aGa	100	M	X	stopgain
ATP6	8826	A	T	atA	atT	100	M	I	nonsynonymous
ATP6	8826	A	C	atA	atC	100	M	I	nonsynonymous
ATP6	8826	A	G	atA	atG	100	M	M	synonymous
ATP6	8827	A	T	Aac	Tac	101	N	Y	nonsynonymous
ATP6	8827	A	C	Aac	Cac	101	N	H	nonsynonymous
ATP6	8827	A	G	Aac	Gac	101	N	D	nonsynonymous
ATP6	8828	A	T	aAc	aTc	101	N	I	nonsynonymous
ATP6	8828	A	C	aAc	aCc	101	N	T	nonsynonymous
ATP6	8828	A	G	aAc	aGc	101	N	S	nonsynonymous
ATP6	8829	C	A	aaC	aaA	101	N	K	nonsynonymous
ATP6	8829	C	T	aaC	aaT	101	N	N	synonymous
ATP6	8829	C	G	aaC	aaG	101	N	K	nonsynonymous
ATP6	8830	C	A	Cta	Ata	102	L	M	nonsynonymous
ATP6	8830	C	T	Cta	Tta	102	L	L	synonymous
ATP6	8830	C	G	Cta	Gta	102	L	V	nonsynonymous
ATP6	8831	T	A	cTa	cAa	102	L	Q	nonsynonymous
ATP6	8831	T	C	cTa	cCa	102	L	P	nonsynonymous
ATP6	8831	T	G	cTa	cGa	102	L	R	nonsynonymous
ATP6	8832	A	T	ctA	ctT	102	L	L	synonymous
ATP6	8832	A	C	ctA	ctC	102	L	L	synonymous
ATP6	8832	A	G	ctA	ctG	102	L	L	synonymous
ATP6	8833	G	A	Gcc	Acc	103	A	T	nonsynonymous
ATP6	8833	G	T	Gcc	Tcc	103	A	S	nonsynonymous
ATP6	8833	G	C	Gcc	Ccc	103	A	P	nonsynonymous
ATP6	8834	C	A	gCc	gAc	103	A	D	nonsynonymous
ATP6	8834	C	T	gCc	gTc	103	A	V	nonsynonymous
ATP6	8834	C	G	gCc	gGc	103	A	G	nonsynonymous
ATP6	8835	C	A	gcC	gcA	103	A	A	synonymous
ATP6	8835	C	T	gcC	gcT	103	A	A	synonymous
ATP6	8835	C	G	gcC	gcG	103	A	A	synonymous
ATP6	8836	A	T	Atg	Ttg	104	M	L	nonsynonymous
ATP6	8836	A	C	Atg	Ctg	104	M	L	nonsynonymous
ATP6	8836	A	G	Atg	Gtg	104	M	V	nonsynonymous
ATP6	8837	T	A	aTg	aAg	104	M	K	nonsynonymous
ATP6	8837	T	C	aTg	aCg	104	M	T	nonsynonymous
ATP6	8837	T	G	aTg	aGg	104	M	X	stopgain
ATP6	8838	G	A	atG	atA	104	M	M	synonymous
ATP6	8838	G	T	atG	atT	104	M	I	nonsynonymous
ATP6	8838	G	C	atG	atC	104	M	I	nonsynonymous
ATP6	8839	G	A	Gcc	Acc	105	A	T	nonsynonymous
ATP6	8839	G	T	Gcc	Tcc	105	A	S	nonsynonymous
ATP6	8839	G	C	Gcc	Ccc	105	A	P	nonsynonymous
ATP6	8840	C	A	gCc	gAc	105	A	D	nonsynonymous
ATP6	8840	C	T	gCc	gTc	105	A	V	nonsynonymous
ATP6	8840	C	G	gCc	gGc	105	A	G	nonsynonymous
ATP6	8841	C	A	gcC	gcA	105	A	A	synonymous
ATP6	8841	C	T	gcC	gcT	105	A	A	synonymous
ATP6	8841	C	G	gcC	gcG	105	A	A	synonymous
ATP6	8842	A	T	Atc	Ttc	106	I	F	nonsynonymous
ATP6	8842	A	C	Atc	Ctc	106	I	L	nonsynonymous
ATP6	8842	A	G	Atc	Gtc	106	I	V	nonsynonymous
ATP6	8843	T	A	aTc	aAc	106	I	N	nonsynonymous
ATP6	8843	T	C	aTc	aCc	106	I	T	nonsynonymous
ATP6	8843	T	G	aTc	aGc	106	I	S	nonsynonymous
ATP6	8844	C	A	atC	atA	106	I	M	nonsynonymous
ATP6	8844	C	T	atC	atT	106	I	I	synonymous
ATP6	8844	C	G	atC	atG	106	I	M	nonsynonymous
ATP6	8845	C	A	Ccc	Acc	107	P	T	nonsynonymous
ATP6	8845	C	T	Ccc	Tcc	107	P	S	nonsynonymous
ATP6	8845	C	G	Ccc	Gcc	107	P	A	nonsynonymous
ATP6	8846	C	A	cCc	cAc	107	P	H	nonsynonymous
ATP6	8846	C	T	cCc	cTc	107	P	L	nonsynonymous
ATP6	8846	C	G	cCc	cGc	107	P	R	nonsynonymous
ATP6	8847	C	A	ccC	ccA	107	P	P	synonymous
ATP6	8847	C	T	ccC	ccT	107	P	P	synonymous
ATP6	8847	C	G	ccC	ccG	107	P	P	synonymous
ATP6	8848	T	A	Tta	Ata	108	L	M	nonsynonymous
ATP6	8848	T	C	Tta	Cta	108	L	L	synonymous
ATP6	8848	T	G	Tta	Gta	108	L	V	nonsynonymous
ATP6	8849	T	A	tTa	tAa	108	L	X	stopgain
ATP6	8849	T	C	tTa	tCa	108	L	S	nonsynonymous
ATP6	8849	T	G	tTa	tGa	108	L	W	nonsynonymous
ATP6	8850	A	T	ttA	ttT	108	L	F	nonsynonymous
ATP6	8850	A	C	ttA	ttC	108	L	F	nonsynonymous
ATP6	8850	A	G	ttA	ttG	108	L	L	synonymous
ATP6	8851	T	A	Tga	Aga	109	W	X	stopgain
ATP6	8851	T	C	Tga	Cga	109	W	R	nonsynonymous
ATP6	8851	T	G	Tga	Gga	109	W	G	nonsynonymous
ATP6	8852	G	A	tGa	tAa	109	W	X	stopgain
ATP6	8852	G	T	tGa	tTa	109	W	L	nonsynonymous
ATP6	8852	G	C	tGa	tCa	109	W	S	nonsynonymous
ATP6	8853	A	T	tgA	tgT	109	W	C	nonsynonymous
ATP6	8853	A	C	tgA	tgC	109	W	C	nonsynonymous
ATP6	8853	A	G	tgA	tgG	109	W	W	synonymous
ATP6	8854	G	A	Gcg	Acg	110	A	T	nonsynonymous
ATP6	8854	G	T	Gcg	Tcg	110	A	S	nonsynonymous
ATP6	8854	G	C	Gcg	Ccg	110	A	P	nonsynonymous
ATP6	8855	C	A	gCg	gAg	110	A	E	nonsynonymous
ATP6	8855	C	T	gCg	gTg	110	A	V	nonsynonymous
ATP6	8855	C	G	gCg	gGg	110	A	G	nonsynonymous
ATP6	8856	G	A	gcG	gcA	110	A	A	synonymous
ATP6	8856	G	T	gcG	gcT	110	A	A	synonymous
ATP6	8856	G	C	gcG	gcC	110	A	A	synonymous
ATP6	8857	G	A	Ggc	Agc	111	G	S	nonsynonymous
ATP6	8857	G	T	Ggc	Tgc	111	G	C	nonsynonymous
ATP6	8857	G	C	Ggc	Cgc	111	G	R	nonsynonymous
ATP6	8858	G	A	gGc	gAc	111	G	D	nonsynonymous
ATP6	8858	G	T	gGc	gTc	111	G	V	nonsynonymous
ATP6	8858	G	C	gGc	gCc	111	G	A	nonsynonymous
ATP6	8859	C	A	ggC	ggA	111	G	G	synonymous
ATP6	8859	C	T	ggC	ggT	111	G	G	synonymous
ATP6	8859	C	G	ggC	ggG	111	G	G	synonymous
ATP6	8860	A	T	Aca	Tca	112	T	S	nonsynonymous
ATP6	8860	A	C	Aca	Cca	112	T	P	nonsynonymous
ATP6	8860	A	G	Aca	Gca	112	T	A	nonsynonymous
ATP6	8861	C	A	aCa	aAa	112	T	K	nonsynonymous
ATP6	8861	C	T	aCa	aTa	112	T	M	nonsynonymous
ATP6	8861	C	G	aCa	aGa	112	T	X	stopgain
ATP6	8862	A	T	acA	acT	112	T	T	synonymous
ATP6	8862	A	C	acA	acC	112	T	T	synonymous
ATP6	8862	A	G	acA	acG	112	T	T	synonymous
ATP6	8863	G	A	Gtg	Atg	113	V	M	nonsynonymous
ATP6	8863	G	T	Gtg	Ttg	113	V	L	nonsynonymous
ATP6	8863	G	C	Gtg	Ctg	113	V	L	nonsynonymous
ATP6	8864	T	A	gTg	gAg	113	V	E	nonsynonymous
ATP6	8864	T	C	gTg	gCg	113	V	A	nonsynonymous
ATP6	8864	T	G	gTg	gGg	113	V	G	nonsynonymous
ATP6	8865	G	A	gtG	gtA	113	V	V	synonymous
ATP6	8865	G	T	gtG	gtT	113	V	V	synonymous
ATP6	8865	G	C	gtG	gtC	113	V	V	synonymous
ATP6	8866	A	T	Att	Ttt	114	I	F	nonsynonymous
ATP6	8866	A	C	Att	Ctt	114	I	L	nonsynonymous
ATP6	8866	A	G	Att	Gtt	114	I	V	nonsynonymous
ATP6	8867	T	A	aTt	aAt	114	I	N	nonsynonymous
ATP6	8867	T	C	aTt	aCt	114	I	T	nonsynonymous
ATP6	8867	T	G	aTt	aGt	114	I	S	nonsynonymous
ATP6	8868	T	A	atT	atA	114	I	M	nonsynonymous
ATP6	8868	T	C	atT	atC	114	I	I	synonymous
ATP6	8868	T	G	atT	atG	114	I	M	nonsynonymous
ATP6	8869	A	T	Ata	Tta	115	M	L	nonsynonymous
ATP6	8869	A	C	Ata	Cta	115	M	L	nonsynonymous
ATP6	8869	A	G	Ata	Gta	115	M	V	nonsynonymous
ATP6	8870	T	A	aTa	aAa	115	M	K	nonsynonymous
ATP6	8870	T	C	aTa	aCa	115	M	T	nonsynonymous
ATP6	8870	T	G	aTa	aGa	115	M	X	stopgain
ATP6	8871	A	T	atA	atT	115	M	I	nonsynonymous
ATP6	8871	A	C	atA	atC	115	M	I	nonsynonymous
ATP6	8871	A	G	atA	atG	115	M	M	synonymous
ATP6	8872	G	A	Ggc	Agc	116	G	S	nonsynonymous
ATP6	8872	G	T	Ggc	Tgc	116	G	C	nonsynonymous
ATP6	8872	G	C	Ggc	Cgc	116	G	R	nonsynonymous
ATP6	8873	G	A	gGc	gAc	116	G	D	nonsynonymous
ATP6	8873	G	T	gGc	gTc	116	G	V	nonsynonymous
ATP6	8873	G	C	gGc	gCc	116	G	A	nonsynonymous
ATP6	8874	C	A	ggC	ggA	116	G	G	synonymous
ATP6	8874	C	T	ggC	ggT	116	G	G	synonymous
ATP6	8874	C	G	ggC	ggG	116	G	G	synonymous
ATP6	8875	T	A	Ttt	Att	117	F	I	nonsynonymous
ATP6	8875	T	C	Ttt	Ctt	117	F	L	nonsynonymous
ATP6	8875	T	G	Ttt	Gtt	117	F	V	nonsynonymous
ATP6	8876	T	A	tTt	tAt	117	F	Y	nonsynonymous
ATP6	8876	T	C	tTt	tCt	117	F	S	nonsynonymous
ATP6	8876	T	G	tTt	tGt	117	F	C	nonsynonymous
ATP6	8877	T	A	ttT	ttA	117	F	L	nonsynonymous
ATP6	8877	T	C	ttT	ttC	117	F	F	synonymous
ATP6	8877	T	G	ttT	ttG	117	F	L	nonsynonymous
ATP6	8878	C	A	Cgc	Agc	118	R	S	nonsynonymous
ATP6	8878	C	T	Cgc	Tgc	118	R	C	nonsynonymous
ATP6	8878	C	G	Cgc	Ggc	118	R	G	nonsynonymous
ATP6	8879	G	A	cGc	cAc	118	R	H	nonsynonymous
ATP6	8879	G	T	cGc	cTc	118	R	L	nonsynonymous
ATP6	8879	G	C	cGc	cCc	118	R	P	nonsynonymous
ATP6	8880	C	A	cgC	cgA	118	R	R	synonymous
ATP6	8880	C	T	cgC	cgT	118	R	R	synonymous
ATP6	8880	C	G	cgC	cgG	118	R	R	synonymous
ATP6	8881	T	A	Tct	Act	119	S	T	nonsynonymous
ATP6	8881	T	C	Tct	Cct	119	S	P	nonsynonymous
ATP6	8881	T	G	Tct	Gct	119	S	A	nonsynonymous
ATP6	8882	C	A	tCt	tAt	119	S	Y	nonsynonymous
ATP6	8882	C	T	tCt	tTt	119	S	F	nonsynonymous
ATP6	8882	C	G	tCt	tGt	119	S	C	nonsynonymous
ATP6	8883	T	A	tcT	tcA	119	S	S	synonymous
ATP6	8883	T	C	tcT	tcC	119	S	S	synonymous
ATP6	8883	T	G	tcT	tcG	119	S	S	synonymous
ATP6	8884	A	T	Aag	Tag	120	K	X	stopgain
ATP6	8884	A	C	Aag	Cag	120	K	Q	nonsynonymous
ATP6	8884	A	G	Aag	Gag	120	K	E	nonsynonymous
ATP6	8885	A	T	aAg	aTg	120	K	M	nonsynonymous
ATP6	8885	A	C	aAg	aCg	120	K	T	nonsynonymous
ATP6	8885	A	G	aAg	aGg	120	K	X	stopgain
ATP6	8886	G	A	aaG	aaA	120	K	K	synonymous
ATP6	8886	G	T	aaG	aaT	120	K	N	nonsynonymous
ATP6	8886	G	C	aaG	aaC	120	K	N	nonsynonymous
ATP6	8887	A	T	Att	Ttt	121	I	F	nonsynonymous
ATP6	8887	A	C	Att	Ctt	121	I	L	nonsynonymous
ATP6	8887	A	G	Att	Gtt	121	I	V	nonsynonymous
ATP6	8888	T	A	aTt	aAt	121	I	N	nonsynonymous
ATP6	8888	T	C	aTt	aCt	121	I	T	nonsynonymous
ATP6	8888	T	G	aTt	aGt	121	I	S	nonsynonymous
ATP6	8889	T	A	atT	atA	121	I	M	nonsynonymous
ATP6	8889	T	C	atT	atC	121	I	I	synonymous
ATP6	8889	T	G	atT	atG	121	I	M	nonsynonymous
ATP6	8890	A	T	Aaa	Taa	122	K	X	stopgain
ATP6	8890	A	C	Aaa	Caa	122	K	Q	nonsynonymous
ATP6	8890	A	G	Aaa	Gaa	122	K	E	nonsynonymous
ATP6	8891	A	T	aAa	aTa	122	K	M	nonsynonymous
ATP6	8891	A	C	aAa	aCa	122	K	T	nonsynonymous
ATP6	8891	A	G	aAa	aGa	122	K	X	stopgain
ATP6	8892	A	T	aaA	aaT	122	K	N	nonsynonymous
ATP6	8892	A	C	aaA	aaC	122	K	N	nonsynonymous
ATP6	8892	A	G	aaA	aaG	122	K	K	synonymous
ATP6	8893	A	T	Aat	Tat	123	N	Y	nonsynonymous
ATP6	8893	A	C	Aat	Cat	123	N	H	nonsynonymous
ATP6	8893	A	G	Aat	Gat	123	N	D	nonsynonymous
ATP6	8894	A	T	aAt	aTt	123	N	I	nonsynonymous
ATP6	8894	A	C	aAt	aCt	123	N	T	nonsynonymous
ATP6	8894	A	G	aAt	aGt	123	N	S	nonsynonymous
ATP6	8895	T	A	aaT	aaA	123	N	K	nonsynonymous
ATP6	8895	T	C	aaT	aaC	123	N	N	synonymous
ATP6	8895	T	G	aaT	aaG	123	N	K	nonsynonymous
ATP6	8896	G	A	Gcc	Acc	124	A	T	nonsynonymous
ATP6	8896	G	T	Gcc	Tcc	124	A	S	nonsynonymous
ATP6	8896	G	C	Gcc	Ccc	124	A	P	nonsynonymous
ATP6	8897	C	A	gCc	gAc	124	A	D	nonsynonymous
ATP6	8897	C	T	gCc	gTc	124	A	V	nonsynonymous
ATP6	8897	C	G	gCc	gGc	124	A	G	nonsynonymous
ATP6	8898	C	A	gcC	gcA	124	A	A	synonymous
ATP6	8898	C	T	gcC	gcT	124	A	A	synonymous
ATP6	8898	C	G	gcC	gcG	124	A	A	synonymous
ATP6	8899	C	A	Cta	Ata	125	L	M	nonsynonymous
ATP6	8899	C	T	Cta	Tta	125	L	L	synonymous
ATP6	8899	C	G	Cta	Gta	125	L	V	nonsynonymous
ATP6	8900	T	A	cTa	cAa	125	L	Q	nonsynonymous
ATP6	8900	T	C	cTa	cCa	125	L	P	nonsynonymous
ATP6	8900	T	G	cTa	cGa	125	L	R	nonsynonymous
ATP6	8901	A	T	ctA	ctT	125	L	L	synonymous
ATP6	8901	A	C	ctA	ctC	125	L	L	synonymous
ATP6	8901	A	G	ctA	ctG	125	L	L	synonymous
ATP6	8902	G	A	Gcc	Acc	126	A	T	nonsynonymous
ATP6	8902	G	T	Gcc	Tcc	126	A	S	nonsynonymous
ATP6	8902	G	C	Gcc	Ccc	126	A	P	nonsynonymous
ATP6	8903	C	A	gCc	gAc	126	A	D	nonsynonymous
ATP6	8903	C	T	gCc	gTc	126	A	V	nonsynonymous
ATP6	8903	C	G	gCc	gGc	126	A	G	nonsynonymous
ATP6	8904	C	A	gcC	gcA	126	A	A	synonymous
ATP6	8904	C	T	gcC	gcT	126	A	A	synonymous
ATP6	8904	C	G	gcC	gcG	126	A	A	synonymous
ATP6	8905	C	A	Cac	Aac	127	H	N	nonsynonymous
ATP6	8905	C	T	Cac	Tac	127	H	Y	nonsynonymous
ATP6	8905	C	G	Cac	Gac	127	H	D	nonsynonymous
ATP6	8906	A	T	cAc	cTc	127	H	L	nonsynonymous
ATP6	8906	A	C	cAc	cCc	127	H	P	nonsynonymous
ATP6	8906	A	G	cAc	cGc	127	H	R	nonsynonymous
ATP6	8907	C	A	caC	caA	127	H	Q	nonsynonymous
ATP6	8907	C	T	caC	caT	127	H	H	synonymous
ATP6	8907	C	G	caC	caG	127	H	Q	nonsynonymous
ATP6	8908	T	A	Ttc	Atc	128	F	I	nonsynonymous
ATP6	8908	T	C	Ttc	Ctc	128	F	L	nonsynonymous
ATP6	8908	T	G	Ttc	Gtc	128	F	V	nonsynonymous
ATP6	8909	T	A	tTc	tAc	128	F	Y	nonsynonymous
ATP6	8909	T	C	tTc	tCc	128	F	S	nonsynonymous
ATP6	8909	T	G	tTc	tGc	128	F	C	nonsynonymous
ATP6	8910	C	A	ttC	ttA	128	F	L	nonsynonymous
ATP6	8910	C	T	ttC	ttT	128	F	F	synonymous
ATP6	8910	C	G	ttC	ttG	128	F	L	nonsynonymous
ATP6	8911	T	A	Tta	Ata	129	L	M	nonsynonymous
ATP6	8911	T	C	Tta	Cta	129	L	L	synonymous
ATP6	8911	T	G	Tta	Gta	129	L	V	nonsynonymous
ATP6	8912	T	A	tTa	tAa	129	L	X	stopgain
ATP6	8912	T	C	tTa	tCa	129	L	S	nonsynonymous
ATP6	8912	T	G	tTa	tGa	129	L	W	nonsynonymous
ATP6	8913	A	T	ttA	ttT	129	L	F	nonsynonymous
ATP6	8913	A	C	ttA	ttC	129	L	F	nonsynonymous
ATP6	8913	A	G	ttA	ttG	129	L	L	synonymous
ATP6	8914	C	A	Cca	Aca	130	P	T	nonsynonymous
ATP6	8914	C	T	Cca	Tca	130	P	S	nonsynonymous
ATP6	8914	C	G	Cca	Gca	130	P	A	nonsynonymous
ATP6	8915	C	A	cCa	cAa	130	P	Q	nonsynonymous
ATP6	8915	C	T	cCa	cTa	130	P	L	nonsynonymous
ATP6	8915	C	G	cCa	cGa	130	P	R	nonsynonymous
ATP6	8916	A	T	ccA	ccT	130	P	P	synonymous
ATP6	8916	A	C	ccA	ccC	130	P	P	synonymous
ATP6	8916	A	G	ccA	ccG	130	P	P	synonymous
ATP6	8917	C	A	Caa	Aaa	131	Q	K	nonsynonymous
ATP6	8917	C	T	Caa	Taa	131	Q	X	stopgain
ATP6	8917	C	G	Caa	Gaa	131	Q	E	nonsynonymous
ATP6	8918	A	T	cAa	cTa	131	Q	L	nonsynonymous
ATP6	8918	A	C	cAa	cCa	131	Q	P	nonsynonymous
ATP6	8918	A	G	cAa	cGa	131	Q	R	nonsynonymous
ATP6	8919	A	T	caA	caT	131	Q	H	nonsynonymous
ATP6	8919	A	C	caA	caC	131	Q	H	nonsynonymous
ATP6	8919	A	G	caA	caG	131	Q	Q	synonymous
ATP6	8920	G	A	Ggc	Agc	132	G	S	nonsynonymous
ATP6	8920	G	T	Ggc	Tgc	132	G	C	nonsynonymous
ATP6	8920	G	C	Ggc	Cgc	132	G	R	nonsynonymous
ATP6	8921	G	A	gGc	gAc	132	G	D	nonsynonymous
ATP6	8921	G	T	gGc	gTc	132	G	V	nonsynonymous
ATP6	8921	G	C	gGc	gCc	132	G	A	nonsynonymous
ATP6	8922	C	A	ggC	ggA	132	G	G	synonymous
ATP6	8922	C	T	ggC	ggT	132	G	G	synonymous
ATP6	8922	C	G	ggC	ggG	132	G	G	synonymous
ATP6	8923	A	T	Aca	Tca	133	T	S	nonsynonymous
ATP6	8923	A	C	Aca	Cca	133	T	P	nonsynonymous
ATP6	8923	A	G	Aca	Gca	133	T	A	nonsynonymous
ATP6	8924	C	A	aCa	aAa	133	T	K	nonsynonymous
ATP6	8924	C	T	aCa	aTa	133	T	M	nonsynonymous
ATP6	8924	C	G	aCa	aGa	133	T	X	stopgain
ATP6	8925	A	T	acA	acT	133	T	T	synonymous
ATP6	8925	A	C	acA	acC	133	T	T	synonymous
ATP6	8925	A	G	acA	acG	133	T	T	synonymous
ATP6	8926	C	A	Cct	Act	134	P	T	nonsynonymous
ATP6	8926	C	T	Cct	Tct	134	P	S	nonsynonymous
ATP6	8926	C	G	Cct	Gct	134	P	A	nonsynonymous
ATP6	8927	C	A	cCt	cAt	134	P	H	nonsynonymous
ATP6	8927	C	T	cCt	cTt	134	P	L	nonsynonymous
ATP6	8927	C	G	cCt	cGt	134	P	R	nonsynonymous
ATP6	8928	T	A	ccT	ccA	134	P	P	synonymous
ATP6	8928	T	C	ccT	ccC	134	P	P	synonymous
ATP6	8928	T	G	ccT	ccG	134	P	P	synonymous
ATP6	8929	A	T	Aca	Tca	135	T	S	nonsynonymous
ATP6	8929	A	C	Aca	Cca	135	T	P	nonsynonymous
ATP6	8929	A	G	Aca	Gca	135	T	A	nonsynonymous
ATP6	8930	C	A	aCa	aAa	135	T	K	nonsynonymous
ATP6	8930	C	T	aCa	aTa	135	T	M	nonsynonymous
ATP6	8930	C	G	aCa	aGa	135	T	X	stopgain
ATP6	8931	A	T	acA	acT	135	T	T	synonymous
ATP6	8931	A	C	acA	acC	135	T	T	synonymous
ATP6	8931	A	G	acA	acG	135	T	T	synonymous
ATP6	8932	C	A	Ccc	Acc	136	P	T	nonsynonymous
ATP6	8932	C	T	Ccc	Tcc	136	P	S	nonsynonymous
ATP6	8932	C	G	Ccc	Gcc	136	P	A	nonsynonymous
ATP6	8933	C	A	cCc	cAc	136	P	H	nonsynonymous
ATP6	8933	C	T	cCc	cTc	136	P	L	nonsynonymous
ATP6	8933	C	G	cCc	cGc	136	P	R	nonsynonymous
ATP6	8934	C	A	ccC	ccA	136	P	P	synonymous
ATP6	8934	C	T	ccC	ccT	136	P	P	synonymous
ATP6	8934	C	G	ccC	ccG	136	P	P	synonymous
ATP6	8935	C	A	Ctt	Att	137	L	I	nonsynonymous
ATP6	8935	C	T	Ctt	Ttt	137	L	F	nonsynonymous
ATP6	8935	C	G	Ctt	Gtt	137	L	V	nonsynonymous
ATP6	8936	T	A	cTt	cAt	137	L	H	nonsynonymous
ATP6	8936	T	C	cTt	cCt	137	L	P	nonsynonymous
ATP6	8936	T	G	cTt	cGt	137	L	R	nonsynonymous
ATP6	8937	T	A	ctT	ctA	137	L	L	synonymous
ATP6	8937	T	C	ctT	ctC	137	L	L	synonymous
ATP6	8937	T	G	ctT	ctG	137	L	L	synonymous
ATP6	8938	A	T	Atc	Ttc	138	I	F	nonsynonymous
ATP6	8938	A	C	Atc	Ctc	138	I	L	nonsynonymous
ATP6	8938	A	G	Atc	Gtc	138	I	V	nonsynonymous
ATP6	8939	T	A	aTc	aAc	138	I	N	nonsynonymous
ATP6	8939	T	C	aTc	aCc	138	I	T	nonsynonymous
ATP6	8939	T	G	aTc	aGc	138	I	S	nonsynonymous
ATP6	8940	C	A	atC	atA	138	I	M	nonsynonymous
ATP6	8940	C	T	atC	atT	138	I	I	synonymous
ATP6	8940	C	G	atC	atG	138	I	M	nonsynonymous
ATP6	8941	C	A	Ccc	Acc	139	P	T	nonsynonymous
ATP6	8941	C	T	Ccc	Tcc	139	P	S	nonsynonymous
ATP6	8941	C	G	Ccc	Gcc	139	P	A	nonsynonymous
ATP6	8942	C	A	cCc	cAc	139	P	H	nonsynonymous
ATP6	8942	C	T	cCc	cTc	139	P	L	nonsynonymous
ATP6	8942	C	G	cCc	cGc	139	P	R	nonsynonymous
ATP6	8943	C	A	ccC	ccA	139	P	P	synonymous
ATP6	8943	C	T	ccC	ccT	139	P	P	synonymous
ATP6	8943	C	G	ccC	ccG	139	P	P	synonymous
ATP6	8944	A	T	Ata	Tta	140	M	L	nonsynonymous
ATP6	8944	A	C	Ata	Cta	140	M	L	nonsynonymous
ATP6	8944	A	G	Ata	Gta	140	M	V	nonsynonymous
ATP6	8945	T	A	aTa	aAa	140	M	K	nonsynonymous
ATP6	8945	T	C	aTa	aCa	140	M	T	nonsynonymous
ATP6	8945	T	G	aTa	aGa	140	M	X	stopgain
ATP6	8946	A	T	atA	atT	140	M	I	nonsynonymous
ATP6	8946	A	C	atA	atC	140	M	I	nonsynonymous
ATP6	8946	A	G	atA	atG	140	M	M	synonymous
ATP6	8947	C	A	Cta	Ata	141	L	M	nonsynonymous
ATP6	8947	C	T	Cta	Tta	141	L	L	synonymous
ATP6	8947	C	G	Cta	Gta	141	L	V	nonsynonymous
ATP6	8948	T	A	cTa	cAa	141	L	Q	nonsynonymous
ATP6	8948	T	C	cTa	cCa	141	L	P	nonsynonymous
ATP6	8948	T	G	cTa	cGa	141	L	R	nonsynonymous
ATP6	8949	A	T	ctA	ctT	141	L	L	synonymous
ATP6	8949	A	C	ctA	ctC	141	L	L	synonymous
ATP6	8949	A	G	ctA	ctG	141	L	L	synonymous
ATP6	8950	G	A	Gtt	Att	142	V	I	nonsynonymous
ATP6	8950	G	T	Gtt	Ttt	142	V	F	nonsynonymous
ATP6	8950	G	C	Gtt	Ctt	142	V	L	nonsynonymous
ATP6	8951	T	A	gTt	gAt	142	V	D	nonsynonymous
ATP6	8951	T	C	gTt	gCt	142	V	A	nonsynonymous
ATP6	8951	T	G	gTt	gGt	142	V	G	nonsynonymous
ATP6	8952	T	A	gtT	gtA	142	V	V	synonymous
ATP6	8952	T	C	gtT	gtC	142	V	V	synonymous
ATP6	8952	T	G	gtT	gtG	142	V	V	synonymous
ATP6	8953	A	T	Att	Ttt	143	I	F	nonsynonymous
ATP6	8953	A	C	Att	Ctt	143	I	L	nonsynonymous
ATP6	8953	A	G	Att	Gtt	143	I	V	nonsynonymous
ATP6	8954	T	A	aTt	aAt	143	I	N	nonsynonymous
ATP6	8954	T	C	aTt	aCt	143	I	T	nonsynonymous
ATP6	8954	T	G	aTt	aGt	143	I	S	nonsynonymous
ATP6	8955	T	A	atT	atA	143	I	M	nonsynonymous
ATP6	8955	T	C	atT	atC	143	I	I	synonymous
ATP6	8955	T	G	atT	atG	143	I	M	nonsynonymous
ATP6	8956	A	T	Atc	Ttc	144	I	F	nonsynonymous
ATP6	8956	A	C	Atc	Ctc	144	I	L	nonsynonymous
ATP6	8956	A	G	Atc	Gtc	144	I	V	nonsynonymous
ATP6	8957	T	A	aTc	aAc	144	I	N	nonsynonymous
ATP6	8957	T	C	aTc	aCc	144	I	T	nonsynonymous
ATP6	8957	T	G	aTc	aGc	144	I	S	nonsynonymous
ATP6	8958	C	A	atC	atA	144	I	M	nonsynonymous
ATP6	8958	C	T	atC	atT	144	I	I	synonymous
ATP6	8958	C	G	atC	atG	144	I	M	nonsynonymous
ATP6	8959	G	A	Gaa	Aaa	145	E	K	nonsynonymous
ATP6	8959	G	T	Gaa	Taa	145	E	X	stopgain
ATP6	8959	G	C	Gaa	Caa	145	E	Q	nonsynonymous
ATP6	8960	A	T	gAa	gTa	145	E	V	nonsynonymous
ATP6	8960	A	C	gAa	gCa	145	E	A	nonsynonymous
ATP6	8960	A	G	gAa	gGa	145	E	G	nonsynonymous
ATP6	8961	A	T	gaA	gaT	145	E	D	nonsynonymous
ATP6	8961	A	C	gaA	gaC	145	E	D	nonsynonymous
ATP6	8961	A	G	gaA	gaG	145	E	E	synonymous
ATP6	8962	A	T	Acc	Tcc	146	T	S	nonsynonymous
ATP6	8962	A	C	Acc	Ccc	146	T	P	nonsynonymous
ATP6	8962	A	G	Acc	Gcc	146	T	A	nonsynonymous
ATP6	8963	C	A	aCc	aAc	146	T	N	nonsynonymous
ATP6	8963	C	T	aCc	aTc	146	T	I	nonsynonymous
ATP6	8963	C	G	aCc	aGc	146	T	S	nonsynonymous
ATP6	8964	C	A	acC	acA	146	T	T	synonymous
ATP6	8964	C	T	acC	acT	146	T	T	synonymous
ATP6	8964	C	G	acC	acG	146	T	T	synonymous
ATP6	8965	A	T	Atc	Ttc	147	I	F	nonsynonymous
ATP6	8965	A	C	Atc	Ctc	147	I	L	nonsynonymous
ATP6	8965	A	G	Atc	Gtc	147	I	V	nonsynonymous
ATP6	8966	T	A	aTc	aAc	147	I	N	nonsynonymous
ATP6	8966	T	C	aTc	aCc	147	I	T	nonsynonymous
ATP6	8966	T	G	aTc	aGc	147	I	S	nonsynonymous
ATP6	8967	C	A	atC	atA	147	I	M	nonsynonymous
ATP6	8967	C	T	atC	atT	147	I	I	synonymous
ATP6	8967	C	G	atC	atG	147	I	M	nonsynonymous
ATP6	8968	A	T	Agc	Tgc	148	S	C	nonsynonymous
ATP6	8968	A	C	Agc	Cgc	148	S	R	nonsynonymous
ATP6	8968	A	G	Agc	Ggc	148	S	G	nonsynonymous
ATP6	8969	G	A	aGc	aAc	148	S	N	nonsynonymous
ATP6	8969	G	T	aGc	aTc	148	S	I	nonsynonymous
ATP6	8969	G	C	aGc	aCc	148	S	T	nonsynonymous
ATP6	8970	C	A	agC	agA	148	S	X	stopgain
ATP6	8970	C	T	agC	agT	148	S	S	synonymous
ATP6	8970	C	G	agC	agG	148	S	X	stopgain
ATP6	8971	C	A	Cta	Ata	149	L	M	nonsynonymous
ATP6	8971	C	T	Cta	Tta	149	L	L	synonymous
ATP6	8971	C	G	Cta	Gta	149	L	V	nonsynonymous
ATP6	8972	T	A	cTa	cAa	149	L	Q	nonsynonymous
ATP6	8972	T	C	cTa	cCa	149	L	P	nonsynonymous
ATP6	8972	T	G	cTa	cGa	149	L	R	nonsynonymous
ATP6	8973	A	T	ctA	ctT	149	L	L	synonymous
ATP6	8973	A	C	ctA	ctC	149	L	L	synonymous
ATP6	8973	A	G	ctA	ctG	149	L	L	synonymous
ATP6	8974	C	A	Ctc	Atc	150	L	I	nonsynonymous
ATP6	8974	C	T	Ctc	Ttc	150	L	F	nonsynonymous
ATP6	8974	C	G	Ctc	Gtc	150	L	V	nonsynonymous
ATP6	8975	T	A	cTc	cAc	150	L	H	nonsynonymous
ATP6	8975	T	C	cTc	cCc	150	L	P	nonsynonymous
ATP6	8975	T	G	cTc	cGc	150	L	R	nonsynonymous
ATP6	8976	C	A	ctC	ctA	150	L	L	synonymous
ATP6	8976	C	T	ctC	ctT	150	L	L	synonymous
ATP6	8976	C	G	ctC	ctG	150	L	L	synonymous
ATP6	8977	A	T	Att	Ttt	151	I	F	nonsynonymous
ATP6	8977	A	C	Att	Ctt	151	I	L	nonsynonymous
ATP6	8977	A	G	Att	Gtt	151	I	V	nonsynonymous
ATP6	8978	T	A	aTt	aAt	151	I	N	nonsynonymous
ATP6	8978	T	C	aTt	aCt	151	I	T	nonsynonymous
ATP6	8978	T	G	aTt	aGt	151	I	S	nonsynonymous
ATP6	8979	T	A	atT	atA	151	I	M	nonsynonymous
ATP6	8979	T	C	atT	atC	151	I	I	synonymous
ATP6	8979	T	G	atT	atG	151	I	M	nonsynonymous
ATP6	8980	C	A	Caa	Aaa	152	Q	K	nonsynonymous
ATP6	8980	C	T	Caa	Taa	152	Q	X	stopgain
ATP6	8980	C	G	Caa	Gaa	152	Q	E	nonsynonymous
ATP6	8981	A	T	cAa	cTa	152	Q	L	nonsynonymous
ATP6	8981	A	C	cAa	cCa	152	Q	P	nonsynonymous
ATP6	8981	A	G	cAa	cGa	152	Q	R	nonsynonymous
ATP6	8982	A	T	caA	caT	152	Q	H	nonsynonymous
ATP6	8982	A	C	caA	caC	152	Q	H	nonsynonymous
ATP6	8982	A	G	caA	caG	152	Q	Q	synonymous
ATP6	8983	C	A	Cca	Aca	153	P	T	nonsynonymous
ATP6	8983	C	T	Cca	Tca	153	P	S	nonsynonymous
ATP6	8983	C	G	Cca	Gca	153	P	A	nonsynonymous
ATP6	8984	C	A	cCa	cAa	153	P	Q	nonsynonymous
ATP6	8984	C	T	cCa	cTa	153	P	L	nonsynonymous
ATP6	8984	C	G	cCa	cGa	153	P	R	nonsynonymous
ATP6	8985	A	T	ccA	ccT	153	P	P	synonymous
ATP6	8985	A	C	ccA	ccC	153	P	P	synonymous
ATP6	8985	A	G	ccA	ccG	153	P	P	synonymous
ATP6	8986	A	T	Ata	Tta	154	M	L	nonsynonymous
ATP6	8986	A	C	Ata	Cta	154	M	L	nonsynonymous
ATP6	8986	A	G	Ata	Gta	154	M	V	nonsynonymous
ATP6	8987	T	A	aTa	aAa	154	M	K	nonsynonymous
ATP6	8987	T	C	aTa	aCa	154	M	T	nonsynonymous
ATP6	8987	T	G	aTa	aGa	154	M	X	stopgain
ATP6	8988	A	T	atA	atT	154	M	I	nonsynonymous
ATP6	8988	A	C	atA	atC	154	M	I	nonsynonymous
ATP6	8988	A	G	atA	atG	154	M	M	synonymous
ATP6	8989	G	A	Gcc	Acc	155	A	T	nonsynonymous
ATP6	8989	G	T	Gcc	Tcc	155	A	S	nonsynonymous
ATP6	8989	G	C	Gcc	Ccc	155	A	P	nonsynonymous
ATP6	8990	C	A	gCc	gAc	155	A	D	nonsynonymous
ATP6	8990	C	T	gCc	gTc	155	A	V	nonsynonymous
ATP6	8990	C	G	gCc	gGc	155	A	G	nonsynonymous
ATP6	8991	C	A	gcC	gcA	155	A	A	synonymous
ATP6	8991	C	T	gcC	gcT	155	A	A	synonymous
ATP6	8991	C	G	gcC	gcG	155	A	A	synonymous
ATP6	8992	C	A	Ctg	Atg	156	L	M	nonsynonymous
ATP6	8992	C	T	Ctg	Ttg	156	L	L	synonymous
ATP6	8992	C	G	Ctg	Gtg	156	L	V	nonsynonymous
ATP6	8993	T	A	cTg	cAg	156	L	Q	nonsynonymous
ATP6	8993	T	C	cTg	cCg	156	L	P	nonsynonymous
ATP6	8993	T	G	cTg	cGg	156	L	R	nonsynonymous
ATP6	8994	G	A	ctG	ctA	156	L	L	synonymous
ATP6	8994	G	T	ctG	ctT	156	L	L	synonymous
ATP6	8994	G	C	ctG	ctC	156	L	L	synonymous
ATP6	8995	G	A	Gcc	Acc	157	A	T	nonsynonymous
ATP6	8995	G	T	Gcc	Tcc	157	A	S	nonsynonymous
ATP6	8995	G	C	Gcc	Ccc	157	A	P	nonsynonymous
ATP6	8996	C	A	gCc	gAc	157	A	D	nonsynonymous
ATP6	8996	C	T	gCc	gTc	157	A	V	nonsynonymous
ATP6	8996	C	G	gCc	gGc	157	A	G	nonsynonymous
ATP6	8997	C	A	gcC	gcA	157	A	A	synonymous
ATP6	8997	C	T	gcC	gcT	157	A	A	synonymous
ATP6	8997	C	G	gcC	gcG	157	A	A	synonymous
ATP6	8998	G	A	Gta	Ata	158	V	M	nonsynonymous
ATP6	8998	G	T	Gta	Tta	158	V	L	nonsynonymous
ATP6	8998	G	C	Gta	Cta	158	V	L	nonsynonymous
ATP6	8999	T	A	gTa	gAa	158	V	E	nonsynonymous
ATP6	8999	T	C	gTa	gCa	158	V	A	nonsynonymous
ATP6	8999	T	G	gTa	gGa	158	V	G	nonsynonymous
ATP6	9000	A	T	gtA	gtT	158	V	V	synonymous
ATP6	9000	A	C	gtA	gtC	158	V	V	synonymous
ATP6	9000	A	G	gtA	gtG	158	V	V	synonymous
ATP6	9001	C	A	Cgc	Agc	159	R	S	nonsynonymous
ATP6	9001	C	T	Cgc	Tgc	159	R	C	nonsynonymous
ATP6	9001	C	G	Cgc	Ggc	159	R	G	nonsynonymous
ATP6	9002	G	A	cGc	cAc	159	R	H	nonsynonymous
ATP6	9002	G	T	cGc	cTc	159	R	L	nonsynonymous
ATP6	9002	G	C	cGc	cCc	159	R	P	nonsynonymous
ATP6	9003	C	A	cgC	cgA	159	R	R	synonymous
ATP6	9003	C	T	cgC	cgT	159	R	R	synonymous
ATP6	9003	C	G	cgC	cgG	159	R	R	synonymous
ATP6	9004	C	A	Cta	Ata	160	L	M	nonsynonymous
ATP6	9004	C	T	Cta	Tta	160	L	L	synonymous
ATP6	9004	C	G	Cta	Gta	160	L	V	nonsynonymous
ATP6	9005	T	A	cTa	cAa	160	L	Q	nonsynonymous
ATP6	9005	T	C	cTa	cCa	160	L	P	nonsynonymous
ATP6	9005	T	G	cTa	cGa	160	L	R	nonsynonymous
ATP6	9006	A	T	ctA	ctT	160	L	L	synonymous
ATP6	9006	A	C	ctA	ctC	160	L	L	synonymous
ATP6	9006	A	G	ctA	ctG	160	L	L	synonymous
ATP6	9007	A	T	Acc	Tcc	161	T	S	nonsynonymous
ATP6	9007	A	C	Acc	Ccc	161	T	P	nonsynonymous
ATP6	9007	A	G	Acc	Gcc	161	T	A	nonsynonymous
ATP6	9008	C	A	aCc	aAc	161	T	N	nonsynonymous
ATP6	9008	C	T	aCc	aTc	161	T	I	nonsynonymous
ATP6	9008	C	G	aCc	aGc	161	T	S	nonsynonymous
ATP6	9009	C	A	acC	acA	161	T	T	synonymous
ATP6	9009	C	T	acC	acT	161	T	T	synonymous
ATP6	9009	C	G	acC	acG	161	T	T	synonymous
ATP6	9010	G	A	Gct	Act	162	A	T	nonsynonymous
ATP6	9010	G	T	Gct	Tct	162	A	S	nonsynonymous
ATP6	9010	G	C	Gct	Cct	162	A	P	nonsynonymous
ATP6	9011	C	A	gCt	gAt	162	A	D	nonsynonymous
ATP6	9011	C	T	gCt	gTt	162	A	V	nonsynonymous
ATP6	9011	C	G	gCt	gGt	162	A	G	nonsynonymous
ATP6	9012	T	A	gcT	gcA	162	A	A	synonymous
ATP6	9012	T	C	gcT	gcC	162	A	A	synonymous
ATP6	9012	T	G	gcT	gcG	162	A	A	synonymous
ATP6	9013	A	T	Aac	Tac	163	N	Y	nonsynonymous
ATP6	9013	A	C	Aac	Cac	163	N	H	nonsynonymous
ATP6	9013	A	G	Aac	Gac	163	N	D	nonsynonymous
ATP6	9014	A	T	aAc	aTc	163	N	I	nonsynonymous
ATP6	9014	A	C	aAc	aCc	163	N	T	nonsynonymous
ATP6	9014	A	G	aAc	aGc	163	N	S	nonsynonymous
ATP6	9015	C	A	aaC	aaA	163	N	K	nonsynonymous
ATP6	9015	C	T	aaC	aaT	163	N	N	synonymous
ATP6	9015	C	G	aaC	aaG	163	N	K	nonsynonymous
ATP6	9016	A	T	Att	Ttt	164	I	F	nonsynonymous
ATP6	9016	A	C	Att	Ctt	164	I	L	nonsynonymous
ATP6	9016	A	G	Att	Gtt	164	I	V	nonsynonymous
ATP6	9017	T	A	aTt	aAt	164	I	N	nonsynonymous
ATP6	9017	T	C	aTt	aCt	164	I	T	nonsynonymous
ATP6	9017	T	G	aTt	aGt	164	I	S	nonsynonymous
ATP6	9018	T	A	atT	atA	164	I	M	nonsynonymous
ATP6	9018	T	C	atT	atC	164	I	I	synonymous
ATP6	9018	T	G	atT	atG	164	I	M	nonsynonymous
ATP6	9019	A	T	Act	Tct	165	T	S	nonsynonymous
ATP6	9019	A	C	Act	Cct	165	T	P	nonsynonymous
ATP6	9019	A	G	Act	Gct	165	T	A	nonsynonymous
ATP6	9020	C	A	aCt	aAt	165	T	N	nonsynonymous
ATP6	9020	C	T	aCt	aTt	165	T	I	nonsynonymous
ATP6	9020	C	G	aCt	aGt	165	T	S	nonsynonymous
ATP6	9021	T	A	acT	acA	165	T	T	synonymous
ATP6	9021	T	C	acT	acC	165	T	T	synonymous
ATP6	9021	T	G	acT	acG	165	T	T	synonymous
ATP6	9022	G	A	Gca	Aca	166	A	T	nonsynonymous
ATP6	9022	G	T	Gca	Tca	166	A	S	nonsynonymous
ATP6	9022	G	C	Gca	Cca	166	A	P	nonsynonymous
ATP6	9023	C	A	gCa	gAa	166	A	E	nonsynonymous
ATP6	9023	C	T	gCa	gTa	166	A	V	nonsynonymous
ATP6	9023	C	G	gCa	gGa	166	A	G	nonsynonymous
ATP6	9024	A	T	gcA	gcT	166	A	A	synonymous
ATP6	9024	A	C	gcA	gcC	166	A	A	synonymous
ATP6	9024	A	G	gcA	gcG	166	A	A	synonymous
ATP6	9025	G	A	Ggc	Agc	167	G	S	nonsynonymous
ATP6	9025	G	T	Ggc	Tgc	167	G	C	nonsynonymous
ATP6	9025	G	C	Ggc	Cgc	167	G	R	nonsynonymous
ATP6	9026	G	A	gGc	gAc	167	G	D	nonsynonymous
ATP6	9026	G	T	gGc	gTc	167	G	V	nonsynonymous
ATP6	9026	G	C	gGc	gCc	167	G	A	nonsynonymous
ATP6	9027	C	A	ggC	ggA	167	G	G	synonymous
ATP6	9027	C	T	ggC	ggT	167	G	G	synonymous
ATP6	9027	C	G	ggC	ggG	167	G	G	synonymous
ATP6	9028	C	A	Cac	Aac	168	H	N	nonsynonymous
ATP6	9028	C	T	Cac	Tac	168	H	Y	nonsynonymous
ATP6	9028	C	G	Cac	Gac	168	H	D	nonsynonymous
ATP6	9029	A	T	cAc	cTc	168	H	L	nonsynonymous
ATP6	9029	A	C	cAc	cCc	168	H	P	nonsynonymous
ATP6	9029	A	G	cAc	cGc	168	H	R	nonsynonymous
ATP6	9030	C	A	caC	caA	168	H	Q	nonsynonymous
ATP6	9030	C	T	caC	caT	168	H	H	synonymous
ATP6	9030	C	G	caC	caG	168	H	Q	nonsynonymous
ATP6	9031	C	A	Cta	Ata	169	L	M	nonsynonymous
ATP6	9031	C	T	Cta	Tta	169	L	L	synonymous
ATP6	9031	C	G	Cta	Gta	169	L	V	nonsynonymous
ATP6	9032	T	A	cTa	cAa	169	L	Q	nonsynonymous
ATP6	9032	T	C	cTa	cCa	169	L	P	nonsynonymous
ATP6	9032	T	G	cTa	cGa	169	L	R	nonsynonymous
ATP6	9033	A	T	ctA	ctT	169	L	L	synonymous
ATP6	9033	A	C	ctA	ctC	169	L	L	synonymous
ATP6	9033	A	G	ctA	ctG	169	L	L	synonymous
ATP6	9034	C	A	Ctc	Atc	170	L	I	nonsynonymous
ATP6	9034	C	T	Ctc	Ttc	170	L	F	nonsynonymous
ATP6	9034	C	G	Ctc	Gtc	170	L	V	nonsynonymous
ATP6	9035	T	A	cTc	cAc	170	L	H	nonsynonymous
ATP6	9035	T	C	cTc	cCc	170	L	P	nonsynonymous
ATP6	9035	T	G	cTc	cGc	170	L	R	nonsynonymous
ATP6	9036	C	A	ctC	ctA	170	L	L	synonymous
ATP6	9036	C	T	ctC	ctT	170	L	L	synonymous
ATP6	9036	C	G	ctC	ctG	170	L	L	synonymous
ATP6	9037	A	T	Atg	Ttg	171	M	L	nonsynonymous
ATP6	9037	A	C	Atg	Ctg	171	M	L	nonsynonymous
ATP6	9037	A	G	Atg	Gtg	171	M	V	nonsynonymous
ATP6	9038	T	A	aTg	aAg	171	M	K	nonsynonymous
ATP6	9038	T	C	aTg	aCg	171	M	T	nonsynonymous
ATP6	9038	T	G	aTg	aGg	171	M	X	stopgain
ATP6	9039	G	A	atG	atA	171	M	M	synonymous
ATP6	9039	G	T	atG	atT	171	M	I	nonsynonymous
ATP6	9039	G	C	atG	atC	171	M	I	nonsynonymous
ATP6	9040	C	A	Cac	Aac	172	H	N	nonsynonymous
ATP6	9040	C	T	Cac	Tac	172	H	Y	nonsynonymous
ATP6	9040	C	G	Cac	Gac	172	H	D	nonsynonymous
ATP6	9041	A	T	cAc	cTc	172	H	L	nonsynonymous
ATP6	9041	A	C	cAc	cCc	172	H	P	nonsynonymous
ATP6	9041	A	G	cAc	cGc	172	H	R	nonsynonymous
ATP6	9042	C	A	caC	caA	172	H	Q	nonsynonymous
ATP6	9042	C	T	caC	caT	172	H	H	synonymous
ATP6	9042	C	G	caC	caG	172	H	Q	nonsynonymous
ATP6	9043	C	A	Cta	Ata	173	L	M	nonsynonymous
ATP6	9043	C	T	Cta	Tta	173	L	L	synonymous
ATP6	9043	C	G	Cta	Gta	173	L	V	nonsynonymous
ATP6	9044	T	A	cTa	cAa	173	L	Q	nonsynonymous
ATP6	9044	T	C	cTa	cCa	173	L	P	nonsynonymous
ATP6	9044	T	G	cTa	cGa	173	L	R	nonsynonymous
ATP6	9045	A	T	ctA	ctT	173	L	L	synonymous
ATP6	9045	A	C	ctA	ctC	173	L	L	synonymous
ATP6	9045	A	G	ctA	ctG	173	L	L	synonymous
ATP6	9046	A	T	Att	Ttt	174	I	F	nonsynonymous
ATP6	9046	A	C	Att	Ctt	174	I	L	nonsynonymous
ATP6	9046	A	G	Att	Gtt	174	I	V	nonsynonymous
ATP6	9047	T	A	aTt	aAt	174	I	N	nonsynonymous
ATP6	9047	T	C	aTt	aCt	174	I	T	nonsynonymous
ATP6	9047	T	G	aTt	aGt	174	I	S	nonsynonymous
ATP6	9048	T	A	atT	atA	174	I	M	nonsynonymous
ATP6	9048	T	C	atT	atC	174	I	I	synonymous
ATP6	9048	T	G	atT	atG	174	I	M	nonsynonymous
ATP6	9049	G	A	Gga	Aga	175	G	X	stopgain
ATP6	9049	G	T	Gga	Tga	175	G	W	nonsynonymous
ATP6	9049	G	C	Gga	Cga	175	G	R	nonsynonymous
ATP6	9050	G	A	gGa	gAa	175	G	E	nonsynonymous
ATP6	9050	G	T	gGa	gTa	175	G	V	nonsynonymous
ATP6	9050	G	C	gGa	gCa	175	G	A	nonsynonymous
ATP6	9051	A	T	ggA	ggT	175	G	G	synonymous
ATP6	9051	A	C	ggA	ggC	175	G	G	synonymous
ATP6	9051	A	G	ggA	ggG	175	G	G	synonymous
ATP6	9052	A	T	Agc	Tgc	176	S	C	nonsynonymous
ATP6	9052	A	C	Agc	Cgc	176	S	R	nonsynonymous
ATP6	9052	A	G	Agc	Ggc	176	S	G	nonsynonymous
ATP6	9053	G	A	aGc	aAc	176	S	N	nonsynonymous
ATP6	9053	G	T	aGc	aTc	176	S	I	nonsynonymous
ATP6	9053	G	C	aGc	aCc	176	S	T	nonsynonymous
ATP6	9054	C	A	agC	agA	176	S	X	stopgain
ATP6	9054	C	T	agC	agT	176	S	S	synonymous
ATP6	9054	C	G	agC	agG	176	S	X	stopgain
ATP6	9055	G	A	Gcc	Acc	177	A	T	nonsynonymous
ATP6	9055	G	T	Gcc	Tcc	177	A	S	nonsynonymous
ATP6	9055	G	C	Gcc	Ccc	177	A	P	nonsynonymous
ATP6	9056	C	A	gCc	gAc	177	A	D	nonsynonymous
ATP6	9056	C	T	gCc	gTc	177	A	V	nonsynonymous
ATP6	9056	C	G	gCc	gGc	177	A	G	nonsynonymous
ATP6	9057	C	A	gcC	gcA	177	A	A	synonymous
ATP6	9057	C	T	gcC	gcT	177	A	A	synonymous
ATP6	9057	C	G	gcC	gcG	177	A	A	synonymous
ATP6	9058	A	T	Acc	Tcc	178	T	S	nonsynonymous
ATP6	9058	A	C	Acc	Ccc	178	T	P	nonsynonymous
ATP6	9058	A	G	Acc	Gcc	178	T	A	nonsynonymous
ATP6	9059	C	A	aCc	aAc	178	T	N	nonsynonymous
ATP6	9059	C	T	aCc	aTc	178	T	I	nonsynonymous
ATP6	9059	C	G	aCc	aGc	178	T	S	nonsynonymous
ATP6	9060	C	A	acC	acA	178	T	T	synonymous
ATP6	9060	C	T	acC	acT	178	T	T	synonymous
ATP6	9060	C	G	acC	acG	178	T	T	synonymous
ATP6	9061	C	A	Cta	Ata	179	L	M	nonsynonymous
ATP6	9061	C	T	Cta	Tta	179	L	L	synonymous
ATP6	9061	C	G	Cta	Gta	179	L	V	nonsynonymous
ATP6	9062	T	A	cTa	cAa	179	L	Q	nonsynonymous
ATP6	9062	T	C	cTa	cCa	179	L	P	nonsynonymous
ATP6	9062	T	G	cTa	cGa	179	L	R	nonsynonymous
ATP6	9063	A	T	ctA	ctT	179	L	L	synonymous
ATP6	9063	A	C	ctA	ctC	179	L	L	synonymous
ATP6	9063	A	G	ctA	ctG	179	L	L	synonymous
ATP6	9064	G	A	Gca	Aca	180	A	T	nonsynonymous
ATP6	9064	G	T	Gca	Tca	180	A	S	nonsynonymous
ATP6	9064	G	C	Gca	Cca	180	A	P	nonsynonymous
ATP6	9065	C	A	gCa	gAa	180	A	E	nonsynonymous
ATP6	9065	C	T	gCa	gTa	180	A	V	nonsynonymous
ATP6	9065	C	G	gCa	gGa	180	A	G	nonsynonymous
ATP6	9066	A	T	gcA	gcT	180	A	A	synonymous
ATP6	9066	A	C	gcA	gcC	180	A	A	synonymous
ATP6	9066	A	G	gcA	gcG	180	A	A	synonymous
ATP6	9067	A	T	Ata	Tta	181	M	L	nonsynonymous
ATP6	9067	A	C	Ata	Cta	181	M	L	nonsynonymous
ATP6	9067	A	G	Ata	Gta	181	M	V	nonsynonymous
ATP6	9068	T	A	aTa	aAa	181	M	K	nonsynonymous
ATP6	9068	T	C	aTa	aCa	181	M	T	nonsynonymous
ATP6	9068	T	G	aTa	aGa	181	M	X	stopgain
ATP6	9069	A	T	atA	atT	181	M	I	nonsynonymous
ATP6	9069	A	C	atA	atC	181	M	I	nonsynonymous
ATP6	9069	A	G	atA	atG	181	M	M	synonymous
ATP6	9070	T	A	Tca	Aca	182	S	T	nonsynonymous
ATP6	9070	T	C	Tca	Cca	182	S	P	nonsynonymous
ATP6	9070	T	G	Tca	Gca	182	S	A	nonsynonymous
ATP6	9071	C	A	tCa	tAa	182	S	X	stopgain
ATP6	9071	C	T	tCa	tTa	182	S	L	nonsynonymous
ATP6	9071	C	G	tCa	tGa	182	S	W	nonsynonymous
ATP6	9072	A	T	tcA	tcT	182	S	S	synonymous
ATP6	9072	A	C	tcA	tcC	182	S	S	synonymous
ATP6	9072	A	G	tcA	tcG	182	S	S	synonymous
ATP6	9073	A	T	Acc	Tcc	183	T	S	nonsynonymous
ATP6	9073	A	C	Acc	Ccc	183	T	P	nonsynonymous
ATP6	9073	A	G	Acc	Gcc	183	T	A	nonsynonymous
ATP6	9074	C	A	aCc	aAc	183	T	N	nonsynonymous
ATP6	9074	C	T	aCc	aTc	183	T	I	nonsynonymous
ATP6	9074	C	G	aCc	aGc	183	T	S	nonsynonymous
ATP6	9075	C	A	acC	acA	183	T	T	synonymous
ATP6	9075	C	T	acC	acT	183	T	T	synonymous
ATP6	9075	C	G	acC	acG	183	T	T	synonymous
ATP6	9076	A	T	Att	Ttt	184	I	F	nonsynonymous
ATP6	9076	A	C	Att	Ctt	184	I	L	nonsynonymous
ATP6	9076	A	G	Att	Gtt	184	I	V	nonsynonymous
ATP6	9077	T	A	aTt	aAt	184	I	N	nonsynonymous
ATP6	9077	T	C	aTt	aCt	184	I	T	nonsynonymous
ATP6	9077	T	G	aTt	aGt	184	I	S	nonsynonymous
ATP6	9078	T	A	atT	atA	184	I	M	nonsynonymous
ATP6	9078	T	C	atT	atC	184	I	I	synonymous
ATP6	9078	T	G	atT	atG	184	I	M	nonsynonymous
ATP6	9079	A	T	Aac	Tac	185	N	Y	nonsynonymous
ATP6	9079	A	C	Aac	Cac	185	N	H	nonsynonymous
ATP6	9079	A	G	Aac	Gac	185	N	D	nonsynonymous
ATP6	9080	A	T	aAc	aTc	185	N	I	nonsynonymous
ATP6	9080	A	C	aAc	aCc	185	N	T	nonsynonymous
ATP6	9080	A	G	aAc	aGc	185	N	S	nonsynonymous
ATP6	9081	C	A	aaC	aaA	185	N	K	nonsynonymous
ATP6	9081	C	T	aaC	aaT	185	N	N	synonymous
ATP6	9081	C	G	aaC	aaG	185	N	K	nonsynonymous
ATP6	9082	C	A	Ctt	Att	186	L	I	nonsynonymous
ATP6	9082	C	T	Ctt	Ttt	186	L	F	nonsynonymous
ATP6	9082	C	G	Ctt	Gtt	186	L	V	nonsynonymous
ATP6	9083	T	A	cTt	cAt	186	L	H	nonsynonymous
ATP6	9083	T	C	cTt	cCt	186	L	P	nonsynonymous
ATP6	9083	T	G	cTt	cGt	186	L	R	nonsynonymous
ATP6	9084	T	A	ctT	ctA	186	L	L	synonymous
ATP6	9084	T	C	ctT	ctC	186	L	L	synonymous
ATP6	9084	T	G	ctT	ctG	186	L	L	synonymous
ATP6	9085	C	A	Ccc	Acc	187	P	T	nonsynonymous
ATP6	9085	C	T	Ccc	Tcc	187	P	S	nonsynonymous
ATP6	9085	C	G	Ccc	Gcc	187	P	A	nonsynonymous
ATP6	9086	C	A	cCc	cAc	187	P	H	nonsynonymous
ATP6	9086	C	T	cCc	cTc	187	P	L	nonsynonymous
ATP6	9086	C	G	cCc	cGc	187	P	R	nonsynonymous
ATP6	9087	C	A	ccC	ccA	187	P	P	synonymous
ATP6	9087	C	T	ccC	ccT	187	P	P	synonymous
ATP6	9087	C	G	ccC	ccG	187	P	P	synonymous
ATP6	9088	T	A	Tct	Act	188	S	T	nonsynonymous
ATP6	9088	T	C	Tct	Cct	188	S	P	nonsynonymous
ATP6	9088	T	G	Tct	Gct	188	S	A	nonsynonymous
ATP6	9089	C	A	tCt	tAt	188	S	Y	nonsynonymous
ATP6	9089	C	T	tCt	tTt	188	S	F	nonsynonymous
ATP6	9089	C	G	tCt	tGt	188	S	C	nonsynonymous
ATP6	9090	T	A	tcT	tcA	188	S	S	synonymous
ATP6	9090	T	C	tcT	tcC	188	S	S	synonymous
ATP6	9090	T	G	tcT	tcG	188	S	S	synonymous
ATP6	9091	A	T	Aca	Tca	189	T	S	nonsynonymous
ATP6	9091	A	C	Aca	Cca	189	T	P	nonsynonymous
ATP6	9091	A	G	Aca	Gca	189	T	A	nonsynonymous
ATP6	9092	C	A	aCa	aAa	189	T	K	nonsynonymous
ATP6	9092	C	T	aCa	aTa	189	T	M	nonsynonymous
ATP6	9092	C	G	aCa	aGa	189	T	X	stopgain
ATP6	9093	A	T	acA	acT	189	T	T	synonymous
ATP6	9093	A	C	acA	acC	189	T	T	synonymous
ATP6	9093	A	G	acA	acG	189	T	T	synonymous
ATP6	9094	C	A	Ctt	Att	190	L	I	nonsynonymous
ATP6	9094	C	T	Ctt	Ttt	190	L	F	nonsynonymous
ATP6	9094	C	G	Ctt	Gtt	190	L	V	nonsynonymous
ATP6	9095	T	A	cTt	cAt	190	L	H	nonsynonymous
ATP6	9095	T	C	cTt	cCt	190	L	P	nonsynonymous
ATP6	9095	T	G	cTt	cGt	190	L	R	nonsynonymous
ATP6	9096	T	A	ctT	ctA	190	L	L	synonymous
ATP6	9096	T	C	ctT	ctC	190	L	L	synonymous
ATP6	9096	T	G	ctT	ctG	190	L	L	synonymous
ATP6	9097	A	T	Atc	Ttc	191	I	F	nonsynonymous
ATP6	9097	A	C	Atc	Ctc	191	I	L	nonsynonymous
ATP6	9097	A	G	Atc	Gtc	191	I	V	nonsynonymous
ATP6	9098	T	A	aTc	aAc	191	I	N	nonsynonymous
ATP6	9098	T	C	aTc	aCc	191	I	T	nonsynonymous
ATP6	9098	T	G	aTc	aGc	191	I	S	nonsynonymous
ATP6	9099	C	A	atC	atA	191	I	M	nonsynonymous
ATP6	9099	C	T	atC	atT	191	I	I	synonymous
ATP6	9099	C	G	atC	atG	191	I	M	nonsynonymous
ATP6	9100	A	T	Atc	Ttc	192	I	F	nonsynonymous
ATP6	9100	A	C	Atc	Ctc	192	I	L	nonsynonymous
ATP6	9100	A	G	Atc	Gtc	192	I	V	nonsynonymous
ATP6	9101	T	A	aTc	aAc	192	I	N	nonsynonymous
ATP6	9101	T	C	aTc	aCc	192	I	T	nonsynonymous
ATP6	9101	T	G	aTc	aGc	192	I	S	nonsynonymous
ATP6	9102	C	A	atC	atA	192	I	M	nonsynonymous
ATP6	9102	C	T	atC	atT	192	I	I	synonymous
ATP6	9102	C	G	atC	atG	192	I	M	nonsynonymous
ATP6	9103	T	A	Ttc	Atc	193	F	I	nonsynonymous
ATP6	9103	T	C	Ttc	Ctc	193	F	L	nonsynonymous
ATP6	9103	T	G	Ttc	Gtc	193	F	V	nonsynonymous
ATP6	9104	T	A	tTc	tAc	193	F	Y	nonsynonymous
ATP6	9104	T	C	tTc	tCc	193	F	S	nonsynonymous
ATP6	9104	T	G	tTc	tGc	193	F	C	nonsynonymous
ATP6	9105	C	A	ttC	ttA	193	F	L	nonsynonymous
ATP6	9105	C	T	ttC	ttT	193	F	F	synonymous
ATP6	9105	C	G	ttC	ttG	193	F	L	nonsynonymous
ATP6	9106	A	T	Aca	Tca	194	T	S	nonsynonymous
ATP6	9106	A	C	Aca	Cca	194	T	P	nonsynonymous
ATP6	9106	A	G	Aca	Gca	194	T	A	nonsynonymous
ATP6	9107	C	A	aCa	aAa	194	T	K	nonsynonymous
ATP6	9107	C	T	aCa	aTa	194	T	M	nonsynonymous
ATP6	9107	C	G	aCa	aGa	194	T	X	stopgain
ATP6	9108	A	T	acA	acT	194	T	T	synonymous
ATP6	9108	A	C	acA	acC	194	T	T	synonymous
ATP6	9108	A	G	acA	acG	194	T	T	synonymous
ATP6	9109	A	T	Att	Ttt	195	I	F	nonsynonymous
ATP6	9109	A	C	Att	Ctt	195	I	L	nonsynonymous
ATP6	9109	A	G	Att	Gtt	195	I	V	nonsynonymous
ATP6	9110	T	A	aTt	aAt	195	I	N	nonsynonymous
ATP6	9110	T	C	aTt	aCt	195	I	T	nonsynonymous
ATP6	9110	T	G	aTt	aGt	195	I	S	nonsynonymous
ATP6	9111	T	A	atT	atA	195	I	M	nonsynonymous
ATP6	9111	T	C	atT	atC	195	I	I	synonymous
ATP6	9111	T	G	atT	atG	195	I	M	nonsynonymous
ATP6	9112	C	A	Cta	Ata	196	L	M	nonsynonymous
ATP6	9112	C	T	Cta	Tta	196	L	L	synonymous
ATP6	9112	C	G	Cta	Gta	196	L	V	nonsynonymous
ATP6	9113	T	A	cTa	cAa	196	L	Q	nonsynonymous
ATP6	9113	T	C	cTa	cCa	196	L	P	nonsynonymous
ATP6	9113	T	G	cTa	cGa	196	L	R	nonsynonymous
ATP6	9114	A	T	ctA	ctT	196	L	L	synonymous
ATP6	9114	A	C	ctA	ctC	196	L	L	synonymous
ATP6	9114	A	G	ctA	ctG	196	L	L	synonymous
ATP6	9115	A	T	Att	Ttt	197	I	F	nonsynonymous
ATP6	9115	A	C	Att	Ctt	197	I	L	nonsynonymous
ATP6	9115	A	G	Att	Gtt	197	I	V	nonsynonymous
ATP6	9116	T	A	aTt	aAt	197	I	N	nonsynonymous
ATP6	9116	T	C	aTt	aCt	197	I	T	nonsynonymous
ATP6	9116	T	G	aTt	aGt	197	I	S	nonsynonymous
ATP6	9117	T	A	atT	atA	197	I	M	nonsynonymous
ATP6	9117	T	C	atT	atC	197	I	I	synonymous
ATP6	9117	T	G	atT	atG	197	I	M	nonsynonymous
ATP6	9118	C	A	Cta	Ata	198	L	M	nonsynonymous
ATP6	9118	C	T	Cta	Tta	198	L	L	synonymous
ATP6	9118	C	G	Cta	Gta	198	L	V	nonsynonymous
ATP6	9119	T	A	cTa	cAa	198	L	Q	nonsynonymous
ATP6	9119	T	C	cTa	cCa	198	L	P	nonsynonymous
ATP6	9119	T	G	cTa	cGa	198	L	R	nonsynonymous
ATP6	9120	A	T	ctA	ctT	198	L	L	synonymous
ATP6	9120	A	C	ctA	ctC	198	L	L	synonymous
ATP6	9120	A	G	ctA	ctG	198	L	L	synonymous
ATP6	9121	C	A	Ctg	Atg	199	L	M	nonsynonymous
ATP6	9121	C	T	Ctg	Ttg	199	L	L	synonymous
ATP6	9121	C	G	Ctg	Gtg	199	L	V	nonsynonymous
ATP6	9122	T	A	cTg	cAg	199	L	Q	nonsynonymous
ATP6	9122	T	C	cTg	cCg	199	L	P	nonsynonymous
ATP6	9122	T	G	cTg	cGg	199	L	R	nonsynonymous
ATP6	9123	G	A	ctG	ctA	199	L	L	synonymous
ATP6	9123	G	T	ctG	ctT	199	L	L	synonymous
ATP6	9123	G	C	ctG	ctC	199	L	L	synonymous
ATP6	9124	A	T	Act	Tct	200	T	S	nonsynonymous
ATP6	9124	A	C	Act	Cct	200	T	P	nonsynonymous
ATP6	9124	A	G	Act	Gct	200	T	A	nonsynonymous
ATP6	9125	C	A	aCt	aAt	200	T	N	nonsynonymous
ATP6	9125	C	T	aCt	aTt	200	T	I	nonsynonymous
ATP6	9125	C	G	aCt	aGt	200	T	S	nonsynonymous
ATP6	9126	T	A	acT	acA	200	T	T	synonymous
ATP6	9126	T	C	acT	acC	200	T	T	synonymous
ATP6	9126	T	G	acT	acG	200	T	T	synonymous
ATP6	9127	A	T	Atc	Ttc	201	I	F	nonsynonymous
ATP6	9127	A	C	Atc	Ctc	201	I	L	nonsynonymous
ATP6	9127	A	G	Atc	Gtc	201	I	V	nonsynonymous
ATP6	9128	T	A	aTc	aAc	201	I	N	nonsynonymous
ATP6	9128	T	C	aTc	aCc	201	I	T	nonsynonymous
ATP6	9128	T	G	aTc	aGc	201	I	S	nonsynonymous
ATP6	9129	C	A	atC	atA	201	I	M	nonsynonymous
ATP6	9129	C	T	atC	atT	201	I	I	synonymous
ATP6	9129	C	G	atC	atG	201	I	M	nonsynonymous
ATP6	9130	C	A	Cta	Ata	202	L	M	nonsynonymous
ATP6	9130	C	T	Cta	Tta	202	L	L	synonymous
ATP6	9130	C	G	Cta	Gta	202	L	V	nonsynonymous
ATP6	9131	T	A	cTa	cAa	202	L	Q	nonsynonymous
ATP6	9131	T	C	cTa	cCa	202	L	P	nonsynonymous
ATP6	9131	T	G	cTa	cGa	202	L	R	nonsynonymous
ATP6	9132	A	T	ctA	ctT	202	L	L	synonymous
ATP6	9132	A	C	ctA	ctC	202	L	L	synonymous
ATP6	9132	A	G	ctA	ctG	202	L	L	synonymous
ATP6	9133	G	A	Gaa	Aaa	203	E	K	nonsynonymous
ATP6	9133	G	T	Gaa	Taa	203	E	X	stopgain
ATP6	9133	G	C	Gaa	Caa	203	E	Q	nonsynonymous
ATP6	9134	A	T	gAa	gTa	203	E	V	nonsynonymous
ATP6	9134	A	C	gAa	gCa	203	E	A	nonsynonymous
ATP6	9134	A	G	gAa	gGa	203	E	G	nonsynonymous
ATP6	9135	A	T	gaA	gaT	203	E	D	nonsynonymous
ATP6	9135	A	C	gaA	gaC	203	E	D	nonsynonymous
ATP6	9135	A	G	gaA	gaG	203	E	E	synonymous
ATP6	9136	A	T	Atc	Ttc	204	I	F	nonsynonymous
ATP6	9136	A	C	Atc	Ctc	204	I	L	nonsynonymous
ATP6	9136	A	G	Atc	Gtc	204	I	V	nonsynonymous
ATP6	9137	T	A	aTc	aAc	204	I	N	nonsynonymous
ATP6	9137	T	C	aTc	aCc	204	I	T	nonsynonymous
ATP6	9137	T	G	aTc	aGc	204	I	S	nonsynonymous
ATP6	9138	C	A	atC	atA	204	I	M	nonsynonymous
ATP6	9138	C	T	atC	atT	204	I	I	synonymous
ATP6	9138	C	G	atC	atG	204	I	M	nonsynonymous
ATP6	9139	G	A	Gct	Act	205	A	T	nonsynonymous
ATP6	9139	G	T	Gct	Tct	205	A	S	nonsynonymous
ATP6	9139	G	C	Gct	Cct	205	A	P	nonsynonymous
ATP6	9140	C	A	gCt	gAt	205	A	D	nonsynonymous
ATP6	9140	C	T	gCt	gTt	205	A	V	nonsynonymous
ATP6	9140	C	G	gCt	gGt	205	A	G	nonsynonymous
ATP6	9141	T	A	gcT	gcA	205	A	A	synonymous
ATP6	9141	T	C	gcT	gcC	205	A	A	synonymous
ATP6	9141	T	G	gcT	gcG	205	A	A	synonymous
ATP6	9142	G	A	Gtc	Atc	206	V	I	nonsynonymous
ATP6	9142	G	T	Gtc	Ttc	206	V	F	nonsynonymous
ATP6	9142	G	C	Gtc	Ctc	206	V	L	nonsynonymous
ATP6	9143	T	A	gTc	gAc	206	V	D	nonsynonymous
ATP6	9143	T	C	gTc	gCc	206	V	A	nonsynonymous
ATP6	9143	T	G	gTc	gGc	206	V	G	nonsynonymous
ATP6	9144	C	A	gtC	gtA	206	V	V	synonymous
ATP6	9144	C	T	gtC	gtT	206	V	V	synonymous
ATP6	9144	C	G	gtC	gtG	206	V	V	synonymous
ATP6	9145	G	A	Gcc	Acc	207	A	T	nonsynonymous
ATP6	9145	G	T	Gcc	Tcc	207	A	S	nonsynonymous
ATP6	9145	G	C	Gcc	Ccc	207	A	P	nonsynonymous
ATP6	9146	C	A	gCc	gAc	207	A	D	nonsynonymous
ATP6	9146	C	T	gCc	gTc	207	A	V	nonsynonymous
ATP6	9146	C	G	gCc	gGc	207	A	G	nonsynonymous
ATP6	9147	C	A	gcC	gcA	207	A	A	synonymous
ATP6	9147	C	T	gcC	gcT	207	A	A	synonymous
ATP6	9147	C	G	gcC	gcG	207	A	A	synonymous
ATP6	9148	T	A	Tta	Ata	208	L	M	nonsynonymous
ATP6	9148	T	C	Tta	Cta	208	L	L	synonymous
ATP6	9148	T	G	Tta	Gta	208	L	V	nonsynonymous
ATP6	9149	T	A	tTa	tAa	208	L	X	stopgain
ATP6	9149	T	C	tTa	tCa	208	L	S	nonsynonymous
ATP6	9149	T	G	tTa	tGa	208	L	W	nonsynonymous
ATP6	9150	A	T	ttA	ttT	208	L	F	nonsynonymous
ATP6	9150	A	C	ttA	ttC	208	L	F	nonsynonymous
ATP6	9150	A	G	ttA	ttG	208	L	L	synonymous
ATP6	9151	A	T	Atc	Ttc	209	I	F	nonsynonymous
ATP6	9151	A	C	Atc	Ctc	209	I	L	nonsynonymous
ATP6	9151	A	G	Atc	Gtc	209	I	V	nonsynonymous
ATP6	9152	T	A	aTc	aAc	209	I	N	nonsynonymous
ATP6	9152	T	C	aTc	aCc	209	I	T	nonsynonymous
ATP6	9152	T	G	aTc	aGc	209	I	S	nonsynonymous
ATP6	9153	C	A	atC	atA	209	I	M	nonsynonymous
ATP6	9153	C	T	atC	atT	209	I	I	synonymous
ATP6	9153	C	G	atC	atG	209	I	M	nonsynonymous
ATP6	9154	C	A	Caa	Aaa	210	Q	K	nonsynonymous
ATP6	9154	C	T	Caa	Taa	210	Q	X	stopgain
ATP6	9154	C	G	Caa	Gaa	210	Q	E	nonsynonymous
ATP6	9155	A	T	cAa	cTa	210	Q	L	nonsynonymous
ATP6	9155	A	C	cAa	cCa	210	Q	P	nonsynonymous
ATP6	9155	A	G	cAa	cGa	210	Q	R	nonsynonymous
ATP6	9156	A	T	caA	caT	210	Q	H	nonsynonymous
ATP6	9156	A	C	caA	caC	210	Q	H	nonsynonymous
ATP6	9156	A	G	caA	caG	210	Q	Q	synonymous
ATP6	9157	G	A	Gcc	Acc	211	A	T	nonsynonymous
ATP6	9157	G	T	Gcc	Tcc	211	A	S	nonsynonymous
ATP6	9157	G	C	Gcc	Ccc	211	A	P	nonsynonymous
ATP6	9158	C	A	gCc	gAc	211	A	D	nonsynonymous
ATP6	9158	C	T	gCc	gTc	211	A	V	nonsynonymous
ATP6	9158	C	G	gCc	gGc	211	A	G	nonsynonymous
ATP6	9159	C	A	gcC	gcA	211	A	A	synonymous
ATP6	9159	C	T	gcC	gcT	211	A	A	synonymous
ATP6	9159	C	G	gcC	gcG	211	A	A	synonymous
ATP6	9160	T	A	Tac	Aac	212	Y	N	nonsynonymous
ATP6	9160	T	C	Tac	Cac	212	Y	H	nonsynonymous
ATP6	9160	T	G	Tac	Gac	212	Y	D	nonsynonymous
ATP6	9161	A	T	tAc	tTc	212	Y	F	nonsynonymous
ATP6	9161	A	C	tAc	tCc	212	Y	S	nonsynonymous
ATP6	9161	A	G	tAc	tGc	212	Y	C	nonsynonymous
ATP6	9162	C	A	taC	taA	212	Y	X	stopgain
ATP6	9162	C	T	taC	taT	212	Y	Y	synonymous
ATP6	9162	C	G	taC	taG	212	Y	X	stopgain
ATP6	9163	G	A	Gtt	Att	213	V	I	nonsynonymous
ATP6	9163	G	T	Gtt	Ttt	213	V	F	nonsynonymous
ATP6	9163	G	C	Gtt	Ctt	213	V	L	nonsynonymous
ATP6	9164	T	A	gTt	gAt	213	V	D	nonsynonymous
ATP6	9164	T	C	gTt	gCt	213	V	A	nonsynonymous
ATP6	9164	T	G	gTt	gGt	213	V	G	nonsynonymous
ATP6	9165	T	A	gtT	gtA	213	V	V	synonymous
ATP6	9165	T	C	gtT	gtC	213	V	V	synonymous
ATP6	9165	T	G	gtT	gtG	213	V	V	synonymous
ATP6	9166	T	A	Ttc	Atc	214	F	I	nonsynonymous
ATP6	9166	T	C	Ttc	Ctc	214	F	L	nonsynonymous
ATP6	9166	T	G	Ttc	Gtc	214	F	V	nonsynonymous
ATP6	9167	T	A	tTc	tAc	214	F	Y	nonsynonymous
ATP6	9167	T	C	tTc	tCc	214	F	S	nonsynonymous
ATP6	9167	T	G	tTc	tGc	214	F	C	nonsynonymous
ATP6	9168	C	A	ttC	ttA	214	F	L	nonsynonymous
ATP6	9168	C	T	ttC	ttT	214	F	F	synonymous
ATP6	9168	C	G	ttC	ttG	214	F	L	nonsynonymous
ATP6	9169	A	T	Aca	Tca	215	T	S	nonsynonymous
ATP6	9169	A	C	Aca	Cca	215	T	P	nonsynonymous
ATP6	9169	A	G	Aca	Gca	215	T	A	nonsynonymous
ATP6	9170	C	A	aCa	aAa	215	T	K	nonsynonymous
ATP6	9170	C	T	aCa	aTa	215	T	M	nonsynonymous
ATP6	9170	C	G	aCa	aGa	215	T	X	stopgain
ATP6	9171	A	T	acA	acT	215	T	T	synonymous
ATP6	9171	A	C	acA	acC	215	T	T	synonymous
ATP6	9171	A	G	acA	acG	215	T	T	synonymous
ATP6	9172	C	A	Ctt	Att	216	L	I	nonsynonymous
ATP6	9172	C	T	Ctt	Ttt	216	L	F	nonsynonymous
ATP6	9172	C	G	Ctt	Gtt	216	L	V	nonsynonymous
ATP6	9173	T	A	cTt	cAt	216	L	H	nonsynonymous
ATP6	9173	T	C	cTt	cCt	216	L	P	nonsynonymous
ATP6	9173	T	G	cTt	cGt	216	L	R	nonsynonymous
ATP6	9174	T	A	ctT	ctA	216	L	L	synonymous
ATP6	9174	T	C	ctT	ctC	216	L	L	synonymous
ATP6	9174	T	G	ctT	ctG	216	L	L	synonymous
ATP6	9175	C	A	Cta	Ata	217	L	M	nonsynonymous
ATP6	9175	C	T	Cta	Tta	217	L	L	synonymous
ATP6	9175	C	G	Cta	Gta	217	L	V	nonsynonymous
ATP6	9176	T	A	cTa	cAa	217	L	Q	nonsynonymous
ATP6	9176	T	C	cTa	cCa	217	L	P	nonsynonymous
ATP6	9176	T	G	cTa	cGa	217	L	R	nonsynonymous
ATP6	9177	A	T	ctA	ctT	217	L	L	synonymous
ATP6	9177	A	C	ctA	ctC	217	L	L	synonymous
ATP6	9177	A	G	ctA	ctG	217	L	L	synonymous
ATP6	9178	G	A	Gta	Ata	218	V	M	nonsynonymous
ATP6	9178	G	T	Gta	Tta	218	V	L	nonsynonymous
ATP6	9178	G	C	Gta	Cta	218	V	L	nonsynonymous
ATP6	9179	T	A	gTa	gAa	218	V	E	nonsynonymous
ATP6	9179	T	C	gTa	gCa	218	V	A	nonsynonymous
ATP6	9179	T	G	gTa	gGa	218	V	G	nonsynonymous
ATP6	9180	A	T	gtA	gtT	218	V	V	synonymous
ATP6	9180	A	C	gtA	gtC	218	V	V	synonymous
ATP6	9180	A	G	gtA	gtG	218	V	V	synonymous
ATP6	9181	A	T	Agc	Tgc	219	S	C	nonsynonymous
ATP6	9181	A	C	Agc	Cgc	219	S	R	nonsynonymous
ATP6	9181	A	G	Agc	Ggc	219	S	G	nonsynonymous
ATP6	9182	G	A	aGc	aAc	219	S	N	nonsynonymous
ATP6	9182	G	T	aGc	aTc	219	S	I	nonsynonymous
ATP6	9182	G	C	aGc	aCc	219	S	T	nonsynonymous
ATP6	9183	C	A	agC	agA	219	S	X	stopgain
ATP6	9183	C	T	agC	agT	219	S	S	synonymous
ATP6	9183	C	G	agC	agG	219	S	X	stopgain
ATP6	9184	C	A	Ctc	Atc	220	L	I	nonsynonymous
ATP6	9184	C	T	Ctc	Ttc	220	L	F	nonsynonymous
ATP6	9184	C	G	Ctc	Gtc	220	L	V	nonsynonymous
ATP6	9185	T	A	cTc	cAc	220	L	H	nonsynonymous
ATP6	9185	T	C	cTc	cCc	220	L	P	nonsynonymous
ATP6	9185	T	G	cTc	cGc	220	L	R	nonsynonymous
ATP6	9186	C	A	ctC	ctA	220	L	L	synonymous
ATP6	9186	C	T	ctC	ctT	220	L	L	synonymous
ATP6	9186	C	G	ctC	ctG	220	L	L	synonymous
ATP6	9187	T	A	Tac	Aac	221	Y	N	nonsynonymous
ATP6	9187	T	C	Tac	Cac	221	Y	H	nonsynonymous
ATP6	9187	T	G	Tac	Gac	221	Y	D	nonsynonymous
ATP6	9188	A	T	tAc	tTc	221	Y	F	nonsynonymous
ATP6	9188	A	C	tAc	tCc	221	Y	S	nonsynonymous
ATP6	9188	A	G	tAc	tGc	221	Y	C	nonsynonymous
ATP6	9189	C	A	taC	taA	221	Y	X	stopgain
ATP6	9189	C	T	taC	taT	221	Y	Y	synonymous
ATP6	9189	C	G	taC	taG	221	Y	X	stopgain
ATP6	9190	C	A	Ctg	Atg	222	L	M	nonsynonymous
ATP6	9190	C	T	Ctg	Ttg	222	L	L	synonymous
ATP6	9190	C	G	Ctg	Gtg	222	L	V	nonsynonymous
ATP6	9191	T	A	cTg	cAg	222	L	Q	nonsynonymous
ATP6	9191	T	C	cTg	cCg	222	L	P	nonsynonymous
ATP6	9191	T	G	cTg	cGg	222	L	R	nonsynonymous
ATP6	9192	G	A	ctG	ctA	222	L	L	synonymous
ATP6	9192	G	T	ctG	ctT	222	L	L	synonymous
ATP6	9192	G	C	ctG	ctC	222	L	L	synonymous
ATP6	9193	C	A	Cac	Aac	223	H	N	nonsynonymous
ATP6	9193	C	T	Cac	Tac	223	H	Y	nonsynonymous
[truncated: 32,185 more rows]
